# Supplementary material for: Mass spectrometry data on volatile compounds of Polygonum minus Huds. leaf essential oil
Source: Data Brief. 2025 Jul 10;61:111871. doi: 10.1016/j.dib.2025.111871 (PMC12329244; doi:10.1016/j.dib.2025.111871)
Supplement: Supplementary file 2 [file mmc2.xml]

<?xml version="1.0"?>
<?mso-application progid="Excel.Sheet"?>
<Workbook xmlns="urn:schemas-microsoft-com:office:spreadsheet"
 xmlns:o="urn:schemas-microsoft-com:office:office"
 xmlns:x="urn:schemas-microsoft-com:office:excel"
 xmlns:ss="urn:schemas-microsoft-com:office:spreadsheet"
 xmlns:html="http://www.w3.org/TR/REC-html40">
 <DocumentProperties xmlns="urn:schemas-microsoft-com:office:office">
  <Author>Aqil Fitri Rosli</Author>
  <LastAuthor>Muhammad Aqil Fitri  Rosli</LastAuthor>
  <Created>2014-03-07T16:08:25Z</Created>
  <LastSaved>2024-02-19T13:28:39Z</LastSaved>
  <Version>16.00</Version>
 </DocumentProperties>
 <OfficeDocumentSettings xmlns="urn:schemas-microsoft-com:office:office">
  <AllowPNG/>
 </OfficeDocumentSettings>
 <ExcelWorkbook xmlns="urn:schemas-microsoft-com:office:excel">
  <WindowHeight>6720</WindowHeight>
  <WindowWidth>14180</WindowWidth>
  <WindowTopX>32767</WindowTopX>
  <WindowTopY>32767</WindowTopY>
  <ProtectStructure>False</ProtectStructure>
  <ProtectWindows>False</ProtectWindows>
 </ExcelWorkbook>
 <Styles>
  <Style ss:ID="Default" ss:Name="Normal">
   <Alignment ss:Vertical="Bottom"/>
   <Borders/>
   <Font ss:FontName="Calibri" x:Family="Swiss" ss:Size="11" ss:Color="#000000"/>
   <Interior/>
   <NumberFormat/>
   <Protection/>
  </Style>
  <Style ss:ID="s62">
   <Font ss:FontName="Calibri" x:Family="Swiss" ss:Size="11" ss:Color="#000000"
    ss:Bold="1"/>
  </Style>
 </Styles>
 <Worksheet ss:Name="Sheet 1">
  <Table ss:ExpandedColumnCount="19" ss:ExpandedRowCount="269" x:FullColumns="1"
   x:FullRows="1" ss:DefaultRowHeight="14.5">
   <Column ss:Index="9" ss:AutoFitWidth="0" ss:Width="97"/>
   <Column ss:Width="48.5" ss:Span="4"/>
   <Column ss:Index="15" ss:Width="59.5"/>
   <Column ss:Width="54"/>
   <Row ss:AutoFitHeight="0" ss:StyleID="s62">
    <Cell><Data ss:Type="String">Supplementary Table 1: XCMS Processed Data </Data></Cell>
   </Row>
   <Row ss:AutoFitHeight="0" ss:StyleID="s62">
    <Cell><Data ss:Type="String">featureidx</Data></Cell>
    <Cell><Data ss:Type="String">mzmed</Data></Cell>
    <Cell><Data ss:Type="String">mzmin</Data></Cell>
    <Cell><Data ss:Type="String">mzmax</Data></Cell>
    <Cell><Data ss:Type="String">rtmed</Data></Cell>
    <Cell><Data ss:Type="String">rtmin</Data></Cell>
    <Cell><Data ss:Type="String">rtmax</Data></Cell>
    <Cell><Data ss:Type="String">npeaks</Data></Cell>
    <Cell><Data ss:Type="String">Dataset_KesumEO</Data></Cell>
    <Cell><Data ss:Type="String">mean</Data></Cell>
    <Cell><Data ss:Type="String">maxint</Data></Cell>
    <Cell><Data ss:Type="String">210553</Data></Cell>
    <Cell><Data ss:Type="String">210554</Data></Cell>
    <Cell><Data ss:Type="String">210555</Data></Cell>
    <Cell><Data ss:Type="String">210651</Data></Cell>
    <Cell><Data ss:Type="String">210652</Data></Cell>
    <Cell><Data ss:Type="String">isotopes</Data></Cell>
    <Cell><Data ss:Type="String">adduct</Data></Cell>
    <Cell><Data ss:Type="String">pcgroup</Data></Cell>
   </Row>
   <Row ss:AutoFitHeight="0">
    <Cell><Data ss:Type="Number">1</Data></Cell>
    <Cell><Data ss:Type="Number">57.099998474121101</Data></Cell>
    <Cell><Data ss:Type="Number">57.099998474121101</Data></Cell>
    <Cell><Data ss:Type="Number">57.099998474121101</Data></Cell>
    <Cell><Data ss:Type="Number">18.281466666666699</Data></Cell>
    <Cell><Data ss:Type="Number">18.28135</Data></Cell>
    <Cell><Data ss:Type="Number">18.281566666666698</Data></Cell>
    <Cell><Data ss:Type="Number">5</Data></Cell>
    <Cell><Data ss:Type="Number">5</Data></Cell>
    <Cell><Data ss:Type="Number">7725700.5440894896</Data></Cell>
    <Cell><Data ss:Type="Number">2558976</Data></Cell>
    <Cell><Data ss:Type="Number">6504101.3759996202</Data></Cell>
    <Cell><Data ss:Type="Number">6179799.9709090702</Data></Cell>
    <Cell><Data ss:Type="Number">6386725.14953853</Data></Cell>
    <Cell><Data ss:Type="Number">12523808.000000101</Data></Cell>
    <Cell><Data ss:Type="Number">7034068.2240001503</Data></Cell>
    <Cell><Data ss:Type="String"></Data></Cell>
    <Cell><Data ss:Type="String"></Data></Cell>
    <Cell><Data ss:Type="String">1</Data></Cell>
   </Row>
   <Row ss:AutoFitHeight="0">
    <Cell><Data ss:Type="Number">2</Data></Cell>
    <Cell><Data ss:Type="Number">55.099998474121101</Data></Cell>
    <Cell><Data ss:Type="Number">55.099998474121101</Data></Cell>
    <Cell><Data ss:Type="Number">55.099998474121101</Data></Cell>
    <Cell><Data ss:Type="Number">18.281466666666699</Data></Cell>
    <Cell><Data ss:Type="Number">18.28135</Data></Cell>
    <Cell><Data ss:Type="Number">18.281566666666698</Data></Cell>
    <Cell><Data ss:Type="Number">5</Data></Cell>
    <Cell><Data ss:Type="Number">5</Data></Cell>
    <Cell><Data ss:Type="Number">6946808.3669333896</Data></Cell>
    <Cell><Data ss:Type="Number">2114048</Data></Cell>
    <Cell><Data ss:Type="Number">7369667.5200000498</Data></Cell>
    <Cell><Data ss:Type="Number">5718849.54666653</Data></Cell>
    <Cell><Data ss:Type="Number">5268938.0160001703</Data></Cell>
    <Cell><Data ss:Type="Number">10380662.2720001</Data></Cell>
    <Cell><Data ss:Type="Number">5995924.4800001299</Data></Cell>
    <Cell><Data ss:Type="String"></Data></Cell>
    <Cell><Data ss:Type="String"></Data></Cell>
    <Cell><Data ss:Type="String">1</Data></Cell>
   </Row>
   <Row ss:AutoFitHeight="0">
    <Cell><Data ss:Type="Number">3</Data></Cell>
    <Cell><Data ss:Type="Number">82.099998474121094</Data></Cell>
    <Cell><Data ss:Type="Number">82.099998474121094</Data></Cell>
    <Cell><Data ss:Type="Number">82.099998474121094</Data></Cell>
    <Cell><Data ss:Type="Number">18.281466666666699</Data></Cell>
    <Cell><Data ss:Type="Number">18.28135</Data></Cell>
    <Cell><Data ss:Type="Number">18.281566666666698</Data></Cell>
    <Cell><Data ss:Type="Number">5</Data></Cell>
    <Cell><Data ss:Type="Number">5</Data></Cell>
    <Cell><Data ss:Type="Number">5279599.2773818197</Data></Cell>
    <Cell><Data ss:Type="Number">1824768</Data></Cell>
    <Cell><Data ss:Type="Number">4444814.1032724697</Data></Cell>
    <Cell><Data ss:Type="Number">4140645.25963635</Data></Cell>
    <Cell><Data ss:Type="Number">4000981.1840001298</Data></Cell>
    <Cell><Data ss:Type="Number">8925163.2320000604</Data></Cell>
    <Cell><Data ss:Type="Number">4886392.6080001099</Data></Cell>
    <Cell><Data ss:Type="String"></Data></Cell>
    <Cell><Data ss:Type="String"></Data></Cell>
    <Cell><Data ss:Type="String">1</Data></Cell>
   </Row>
   <Row ss:AutoFitHeight="0">
    <Cell><Data ss:Type="Number">4</Data></Cell>
    <Cell><Data ss:Type="Number">57.099998474121101</Data></Cell>
    <Cell><Data ss:Type="Number">57.099998474121101</Data></Cell>
    <Cell><Data ss:Type="Number">57.099998474121101</Data></Cell>
    <Cell><Data ss:Type="Number">13.537383333333301</Data></Cell>
    <Cell><Data ss:Type="Number">13.537266666666699</Data></Cell>
    <Cell><Data ss:Type="Number">13.5374833333333</Data></Cell>
    <Cell><Data ss:Type="Number">5</Data></Cell>
    <Cell><Data ss:Type="Number">5</Data></Cell>
    <Cell><Data ss:Type="Number">3474940.3019636399</Data></Cell>
    <Cell><Data ss:Type="Number">1408512</Data></Cell>
    <Cell><Data ss:Type="Number">3148199.4879999701</Data></Cell>
    <Cell><Data ss:Type="Number">2821103.12145463</Data></Cell>
    <Cell><Data ss:Type="Number">2812719.9185454501</Data></Cell>
    <Cell><Data ss:Type="Number">4781543.91272726</Data></Cell>
    <Cell><Data ss:Type="Number">3811135.0690909</Data></Cell>
    <Cell><Data ss:Type="String"></Data></Cell>
    <Cell><Data ss:Type="String"></Data></Cell>
    <Cell><Data ss:Type="String">2</Data></Cell>
   </Row>
   <Row ss:AutoFitHeight="0">
    <Cell><Data ss:Type="Number">5</Data></Cell>
    <Cell><Data ss:Type="Number">68.099998474121094</Data></Cell>
    <Cell><Data ss:Type="Number">68.099998474121094</Data></Cell>
    <Cell><Data ss:Type="Number">68.099998474121094</Data></Cell>
    <Cell><Data ss:Type="Number">18.281466666666699</Data></Cell>
    <Cell><Data ss:Type="Number">18.28135</Data></Cell>
    <Cell><Data ss:Type="Number">18.281566666666698</Data></Cell>
    <Cell><Data ss:Type="Number">5</Data></Cell>
    <Cell><Data ss:Type="Number">5</Data></Cell>
    <Cell><Data ss:Type="Number">3746277.33701819</Data></Cell>
    <Cell><Data ss:Type="Number">1286144</Data></Cell>
    <Cell><Data ss:Type="Number">3149522.4087270899</Data></Cell>
    <Cell><Data ss:Type="Number">2978528.8843636299</Data></Cell>
    <Cell><Data ss:Type="Number">2890286.5600000899</Data></Cell>
    <Cell><Data ss:Type="Number">6243469.5360000404</Data></Cell>
    <Cell><Data ss:Type="Number">3469579.2960000802</Data></Cell>
    <Cell><Data ss:Type="String"></Data></Cell>
    <Cell><Data ss:Type="String"></Data></Cell>
    <Cell><Data ss:Type="String">1</Data></Cell>
   </Row>
   <Row ss:AutoFitHeight="0">
    <Cell><Data ss:Type="Number">6</Data></Cell>
    <Cell><Data ss:Type="Number">55.099998474121101</Data></Cell>
    <Cell><Data ss:Type="Number">55.099998474121101</Data></Cell>
    <Cell><Data ss:Type="Number">55.099998474121101</Data></Cell>
    <Cell><Data ss:Type="Number">13.537383333333301</Data></Cell>
    <Cell><Data ss:Type="Number">13.537266666666699</Data></Cell>
    <Cell><Data ss:Type="Number">13.5374833333333</Data></Cell>
    <Cell><Data ss:Type="Number">5</Data></Cell>
    <Cell><Data ss:Type="Number">5</Data></Cell>
    <Cell><Data ss:Type="Number">2967914.1922909198</Data></Cell>
    <Cell><Data ss:Type="Number">1131520</Data></Cell>
    <Cell><Data ss:Type="Number">2672609.69599998</Data></Cell>
    <Cell><Data ss:Type="Number">2424022.55709098</Data></Cell>
    <Cell><Data ss:Type="Number">2420001.7221818101</Data></Cell>
    <Cell><Data ss:Type="Number">4115439.5840000301</Data></Cell>
    <Cell><Data ss:Type="Number">3207497.4021818098</Data></Cell>
    <Cell><Data ss:Type="String"></Data></Cell>
    <Cell><Data ss:Type="String"></Data></Cell>
    <Cell><Data ss:Type="String">2</Data></Cell>
   </Row>
   <Row ss:AutoFitHeight="0">
    <Cell><Data ss:Type="Number">7</Data></Cell>
    <Cell><Data ss:Type="Number">56.099998474121101</Data></Cell>
    <Cell><Data ss:Type="Number">56.099998474121101</Data></Cell>
    <Cell><Data ss:Type="Number">56.200000762939503</Data></Cell>
    <Cell><Data ss:Type="Number">18.281508333333299</Data></Cell>
    <Cell><Data ss:Type="Number">18.28135</Data></Cell>
    <Cell><Data ss:Type="Number">18.3824166666667</Data></Cell>
    <Cell><Data ss:Type="Number">6</Data></Cell>
    <Cell><Data ss:Type="Number">5</Data></Cell>
    <Cell><Data ss:Type="Number">3238207.1222588099</Data></Cell>
    <Cell><Data ss:Type="Number">1062400</Data></Cell>
    <Cell><Data ss:Type="Number">2709925.1432725699</Data></Cell>
    <Cell><Data ss:Type="Number">2578954.4727272699</Data></Cell>
    <Cell><Data ss:Type="Number">2513930.3840000802</Data></Cell>
    <Cell><Data ss:Type="Number">5448788.5552940704</Data></Cell>
    <Cell><Data ss:Type="Number">2939437.0560000599</Data></Cell>
    <Cell><Data ss:Type="String"></Data></Cell>
    <Cell><Data ss:Type="String"></Data></Cell>
    <Cell><Data ss:Type="String">1</Data></Cell>
   </Row>
   <Row ss:AutoFitHeight="0">
    <Cell><Data ss:Type="Number">8</Data></Cell>
    <Cell><Data ss:Type="Number">67.099998474121094</Data></Cell>
    <Cell><Data ss:Type="Number">67.099998474121094</Data></Cell>
    <Cell><Data ss:Type="Number">67.099998474121094</Data></Cell>
    <Cell><Data ss:Type="Number">18.322524999999999</Data></Cell>
    <Cell><Data ss:Type="Number">18.28135</Data></Cell>
    <Cell><Data ss:Type="Number">18.369866666666699</Data></Cell>
    <Cell><Data ss:Type="Number">10</Data></Cell>
    <Cell><Data ss:Type="Number">5</Data></Cell>
    <Cell><Data ss:Type="Number">3099267.59192733</Data></Cell>
    <Cell><Data ss:Type="Number">1267712</Data></Cell>
    <Cell><Data ss:Type="Number">190409.72400004399</Data></Cell>
    <Cell><Data ss:Type="Number">2955973.63199999</Data></Cell>
    <Cell><Data ss:Type="Number">2804899.21163652</Data></Cell>
    <Cell><Data ss:Type="Number">6128938.4640000397</Data></Cell>
    <Cell><Data ss:Type="Number">3416116.9280000702</Data></Cell>
    <Cell><Data ss:Type="String"></Data></Cell>
    <Cell><Data ss:Type="String"></Data></Cell>
    <Cell><Data ss:Type="String">3</Data></Cell>
   </Row>
   <Row ss:AutoFitHeight="0">
    <Cell><Data ss:Type="Number">9</Data></Cell>
    <Cell><Data ss:Type="Number">69.099998474121094</Data></Cell>
    <Cell><Data ss:Type="Number">69.099998474121094</Data></Cell>
    <Cell><Data ss:Type="Number">69.099998474121094</Data></Cell>
    <Cell><Data ss:Type="Number">18.322524999999999</Data></Cell>
    <Cell><Data ss:Type="Number">18.28135</Data></Cell>
    <Cell><Data ss:Type="Number">18.369866666666699</Data></Cell>
    <Cell><Data ss:Type="Number">10</Data></Cell>
    <Cell><Data ss:Type="Number">5</Data></Cell>
    <Cell><Data ss:Type="Number">2990998.1257309602</Data></Cell>
    <Cell><Data ss:Type="Number">1208832</Data></Cell>
    <Cell><Data ss:Type="Number">306890.13120000501</Data></Cell>
    <Cell><Data ss:Type="Number">2824542.6501818099</Data></Cell>
    <Cell><Data ss:Type="Number">2680112.1512728799</Data></Cell>
    <Cell><Data ss:Type="Number">5867731.0720000397</Data></Cell>
    <Cell><Data ss:Type="Number">3275714.6240000702</Data></Cell>
    <Cell><Data ss:Type="String"></Data></Cell>
    <Cell><Data ss:Type="String"></Data></Cell>
    <Cell><Data ss:Type="String">3</Data></Cell>
   </Row>
   <Row ss:AutoFitHeight="0">
    <Cell><Data ss:Type="Number">10</Data></Cell>
    <Cell><Data ss:Type="Number">96.099998474121094</Data></Cell>
    <Cell><Data ss:Type="Number">96.099998474121094</Data></Cell>
    <Cell><Data ss:Type="Number">96.099998474121094</Data></Cell>
    <Cell><Data ss:Type="Number">18.281466666666699</Data></Cell>
    <Cell><Data ss:Type="Number">18.28135</Data></Cell>
    <Cell><Data ss:Type="Number">18.281566666666698</Data></Cell>
    <Cell><Data ss:Type="Number">5</Data></Cell>
    <Cell><Data ss:Type="Number">5</Data></Cell>
    <Cell><Data ss:Type="Number">2993209.3568000002</Data></Cell>
    <Cell><Data ss:Type="Number">1031680</Data></Cell>
    <Cell><Data ss:Type="Number">2516715.54327258</Data></Cell>
    <Cell><Data ss:Type="Number">2319387.36872727</Data></Cell>
    <Cell><Data ss:Type="Number">2247357.37600007</Data></Cell>
    <Cell><Data ss:Type="Number">5094161.8560000304</Data></Cell>
    <Cell><Data ss:Type="Number">2788424.6400000602</Data></Cell>
    <Cell><Data ss:Type="String"></Data></Cell>
    <Cell><Data ss:Type="String"></Data></Cell>
    <Cell><Data ss:Type="String">1</Data></Cell>
   </Row>
   <Row ss:AutoFitHeight="0">
    <Cell><Data ss:Type="Number">11</Data></Cell>
    <Cell><Data ss:Type="Number">70.099998474121094</Data></Cell>
    <Cell><Data ss:Type="Number">70.099998474121094</Data></Cell>
    <Cell><Data ss:Type="Number">70.099998474121094</Data></Cell>
    <Cell><Data ss:Type="Number">18.281466666666699</Data></Cell>
    <Cell><Data ss:Type="Number">18.28135</Data></Cell>
    <Cell><Data ss:Type="Number">18.281566666666698</Data></Cell>
    <Cell><Data ss:Type="Number">5</Data></Cell>
    <Cell><Data ss:Type="Number">5</Data></Cell>
    <Cell><Data ss:Type="Number">2734302.2338181799</Data></Cell>
    <Cell><Data ss:Type="Number">939712</Data></Cell>
    <Cell><Data ss:Type="Number">2293343.4414544101</Data></Cell>
    <Cell><Data ss:Type="Number">2172838.7956363601</Data></Cell>
    <Cell><Data ss:Type="Number">2094519.07600007</Data></Cell>
    <Cell><Data ss:Type="Number">4588728.0960000297</Data></Cell>
    <Cell><Data ss:Type="Number">2522081.7600000501</Data></Cell>
    <Cell><Data ss:Type="String"></Data></Cell>
    <Cell><Data ss:Type="String"></Data></Cell>
    <Cell><Data ss:Type="String">1</Data></Cell>
   </Row>
   <Row ss:AutoFitHeight="0">
    <Cell><Data ss:Type="Number">12</Data></Cell>
    <Cell><Data ss:Type="Number">71.099998474121094</Data></Cell>
    <Cell><Data ss:Type="Number">71.099998474121094</Data></Cell>
    <Cell><Data ss:Type="Number">71.099998474121094</Data></Cell>
    <Cell><Data ss:Type="Number">18.281466666666699</Data></Cell>
    <Cell><Data ss:Type="Number">18.28135</Data></Cell>
    <Cell><Data ss:Type="Number">18.281566666666698</Data></Cell>
    <Cell><Data ss:Type="Number">5</Data></Cell>
    <Cell><Data ss:Type="Number">5</Data></Cell>
    <Cell><Data ss:Type="Number">2650640.0027490999</Data></Cell>
    <Cell><Data ss:Type="Number">925888</Data></Cell>
    <Cell><Data ss:Type="Number">2254871.1098180502</Data></Cell>
    <Cell><Data ss:Type="Number">2133373.1607272699</Data></Cell>
    <Cell><Data ss:Type="Number">2064172.46000007</Data></Cell>
    <Cell><Data ss:Type="Number">4312590.89920008</Data></Cell>
    <Cell><Data ss:Type="Number">2488192.3840000499</Data></Cell>
    <Cell><Data ss:Type="String"></Data></Cell>
    <Cell><Data ss:Type="String"></Data></Cell>
    <Cell><Data ss:Type="String">1</Data></Cell>
   </Row>
   <Row ss:AutoFitHeight="0">
    <Cell><Data ss:Type="Number">13</Data></Cell>
    <Cell><Data ss:Type="Number">203.13760950684099</Data></Cell>
    <Cell><Data ss:Type="Number">203.10000610351599</Data></Cell>
    <Cell><Data ss:Type="Number">203.19999694824199</Data></Cell>
    <Cell><Data ss:Type="Number">22.855274999999999</Data></Cell>
    <Cell><Data ss:Type="Number">22.849016666666699</Data></Cell>
    <Cell><Data ss:Type="Number">22.949933333333298</Data></Cell>
    <Cell><Data ss:Type="Number">8</Data></Cell>
    <Cell><Data ss:Type="Number">5</Data></Cell>
    <Cell><Data ss:Type="Number">1569637.3152000201</Data></Cell>
    <Cell><Data ss:Type="Number">998720</Data></Cell>
    <Cell><Data ss:Type="Number">1397894.36800001</Data></Cell>
    <Cell><Data ss:Type="Number">1222221.9199999201</Data></Cell>
    <Cell><Data ss:Type="Number">1149735.7039999999</Data></Cell>
    <Cell><Data ss:Type="Number">2372038.30400019</Data></Cell>
    <Cell><Data ss:Type="Number">1706296.28</Data></Cell>
    <Cell><Data ss:Type="String">[6][M]+</Data></Cell>
    <Cell><Data ss:Type="String"></Data></Cell>
    <Cell><Data ss:Type="String">4</Data></Cell>
   </Row>
   <Row ss:AutoFitHeight="0">
    <Cell><Data ss:Type="Number">14</Data></Cell>
    <Cell><Data ss:Type="Number">95.099998474121094</Data></Cell>
    <Cell><Data ss:Type="Number">95.099998474121094</Data></Cell>
    <Cell><Data ss:Type="Number">95.099998474121094</Data></Cell>
    <Cell><Data ss:Type="Number">18.281558333333301</Data></Cell>
    <Cell><Data ss:Type="Number">18.28135</Data></Cell>
    <Cell><Data ss:Type="Number">18.369900000000001</Data></Cell>
    <Cell><Data ss:Type="Number">8</Data></Cell>
    <Cell><Data ss:Type="Number">5</Data></Cell>
    <Cell><Data ss:Type="Number">2558982.7787636402</Data></Cell>
    <Cell><Data ss:Type="Number">879616</Data></Cell>
    <Cell><Data ss:Type="Number">2157793.88509078</Data></Cell>
    <Cell><Data ss:Type="Number">2002790.1207272699</Data></Cell>
    <Cell><Data ss:Type="Number">1930773.92000006</Data></Cell>
    <Cell><Data ss:Type="Number">4314706.2080000304</Data></Cell>
    <Cell><Data ss:Type="Number">2388849.7600000501</Data></Cell>
    <Cell><Data ss:Type="String"></Data></Cell>
    <Cell><Data ss:Type="String"></Data></Cell>
    <Cell><Data ss:Type="String">1</Data></Cell>
   </Row>
   <Row ss:AutoFitHeight="0">
    <Cell><Data ss:Type="Number">15</Data></Cell>
    <Cell><Data ss:Type="Number">83.099998474121094</Data></Cell>
    <Cell><Data ss:Type="Number">83.099998474121094</Data></Cell>
    <Cell><Data ss:Type="Number">83.099998474121094</Data></Cell>
    <Cell><Data ss:Type="Number">18.281466666666699</Data></Cell>
    <Cell><Data ss:Type="Number">18.28135</Data></Cell>
    <Cell><Data ss:Type="Number">18.281566666666698</Data></Cell>
    <Cell><Data ss:Type="Number">5</Data></Cell>
    <Cell><Data ss:Type="Number">5</Data></Cell>
    <Cell><Data ss:Type="Number">2530027.21127273</Data></Cell>
    <Cell><Data ss:Type="Number">869760</Data></Cell>
    <Cell><Data ss:Type="Number">2130393.2509089699</Data></Cell>
    <Cell><Data ss:Type="Number">1979144.65745454</Data></Cell>
    <Cell><Data ss:Type="Number">1927930.6280000601</Data></Cell>
    <Cell><Data ss:Type="Number">4274324.8000000296</Data></Cell>
    <Cell><Data ss:Type="Number">2338342.72000005</Data></Cell>
    <Cell><Data ss:Type="String"></Data></Cell>
    <Cell><Data ss:Type="String"></Data></Cell>
    <Cell><Data ss:Type="String">1</Data></Cell>
   </Row>
   <Row ss:AutoFitHeight="0">
    <Cell><Data ss:Type="Number">16</Data></Cell>
    <Cell><Data ss:Type="Number">70.099998474121094</Data></Cell>
    <Cell><Data ss:Type="Number">70.099998474121094</Data></Cell>
    <Cell><Data ss:Type="Number">70.199996948242202</Data></Cell>
    <Cell><Data ss:Type="Number">13.537416666666701</Data></Cell>
    <Cell><Data ss:Type="Number">13.537266666666699</Data></Cell>
    <Cell><Data ss:Type="Number">13.6194666666667</Data></Cell>
    <Cell><Data ss:Type="Number">6</Data></Cell>
    <Cell><Data ss:Type="Number">5</Data></Cell>
    <Cell><Data ss:Type="Number">1774888.8305454601</Data></Cell>
    <Cell><Data ss:Type="Number">743808</Data></Cell>
    <Cell><Data ss:Type="Number">1631752.86399999</Data></Cell>
    <Cell><Data ss:Type="Number">1441790.7127273199</Data></Cell>
    <Cell><Data ss:Type="Number">1358578.8159999901</Data></Cell>
    <Cell><Data ss:Type="Number">2542505.0879999902</Data></Cell>
    <Cell><Data ss:Type="Number">1899816.67199999</Data></Cell>
    <Cell><Data ss:Type="String"></Data></Cell>
    <Cell><Data ss:Type="String"></Data></Cell>
    <Cell><Data ss:Type="String">2</Data></Cell>
   </Row>
   <Row ss:AutoFitHeight="0">
    <Cell><Data ss:Type="Number">17</Data></Cell>
    <Cell><Data ss:Type="Number">82.099998474121094</Data></Cell>
    <Cell><Data ss:Type="Number">82.099998474121094</Data></Cell>
    <Cell><Data ss:Type="Number">82.099998474121094</Data></Cell>
    <Cell><Data ss:Type="Number">13.537383333333301</Data></Cell>
    <Cell><Data ss:Type="Number">13.537266666666699</Data></Cell>
    <Cell><Data ss:Type="Number">13.5374833333333</Data></Cell>
    <Cell><Data ss:Type="Number">5</Data></Cell>
    <Cell><Data ss:Type="Number">5</Data></Cell>
    <Cell><Data ss:Type="Number">1802828.3360000099</Data></Cell>
    <Cell><Data ss:Type="Number">736448</Data></Cell>
    <Cell><Data ss:Type="Number">1613197.27999999</Data></Cell>
    <Cell><Data ss:Type="Number">1415507.8014545899</Data></Cell>
    <Cell><Data ss:Type="Number">1403271.0283636299</Data></Cell>
    <Cell><Data ss:Type="Number">2697954.0560000199</Data></Cell>
    <Cell><Data ss:Type="Number">1884211.51418181</Data></Cell>
    <Cell><Data ss:Type="String"></Data></Cell>
    <Cell><Data ss:Type="String"></Data></Cell>
    <Cell><Data ss:Type="String">2</Data></Cell>
   </Row>
   <Row ss:AutoFitHeight="0">
    <Cell><Data ss:Type="Number">18</Data></Cell>
    <Cell><Data ss:Type="Number">71.099998474121094</Data></Cell>
    <Cell><Data ss:Type="Number">71.099998474121094</Data></Cell>
    <Cell><Data ss:Type="Number">71.099998474121094</Data></Cell>
    <Cell><Data ss:Type="Number">13.537383333333301</Data></Cell>
    <Cell><Data ss:Type="Number">13.537266666666699</Data></Cell>
    <Cell><Data ss:Type="Number">13.5374833333333</Data></Cell>
    <Cell><Data ss:Type="Number">5</Data></Cell>
    <Cell><Data ss:Type="Number">5</Data></Cell>
    <Cell><Data ss:Type="Number">1664205.52901818</Data></Cell>
    <Cell><Data ss:Type="Number">676928</Data></Cell>
    <Cell><Data ss:Type="Number">1500822.1439999901</Data></Cell>
    <Cell><Data ss:Type="Number">1334267.23490913</Data></Cell>
    <Cell><Data ss:Type="Number">1322304.6981818101</Data></Cell>
    <Cell><Data ss:Type="Number">2341067.4239999899</Data></Cell>
    <Cell><Data ss:Type="Number">1822566.1439999901</Data></Cell>
    <Cell><Data ss:Type="String"></Data></Cell>
    <Cell><Data ss:Type="String"></Data></Cell>
    <Cell><Data ss:Type="String">2</Data></Cell>
   </Row>
   <Row ss:AutoFitHeight="0">
    <Cell><Data ss:Type="Number">19</Data></Cell>
    <Cell><Data ss:Type="Number">68.099998474121094</Data></Cell>
    <Cell><Data ss:Type="Number">68.099998474121094</Data></Cell>
    <Cell><Data ss:Type="Number">68.099998474121094</Data></Cell>
    <Cell><Data ss:Type="Number">13.537383333333301</Data></Cell>
    <Cell><Data ss:Type="Number">13.537266666666699</Data></Cell>
    <Cell><Data ss:Type="Number">13.5374833333333</Data></Cell>
    <Cell><Data ss:Type="Number">5</Data></Cell>
    <Cell><Data ss:Type="Number">5</Data></Cell>
    <Cell><Data ss:Type="Number">1606226.90581819</Data></Cell>
    <Cell><Data ss:Type="Number">653056</Data></Cell>
    <Cell><Data ss:Type="Number">1445615.64799999</Data></Cell>
    <Cell><Data ss:Type="Number">1293618.1890909499</Data></Cell>
    <Cell><Data ss:Type="Number">1205168.2239999899</Data></Cell>
    <Cell><Data ss:Type="Number">2385921.6840000199</Data></Cell>
    <Cell><Data ss:Type="Number">1700810.78399999</Data></Cell>
    <Cell><Data ss:Type="String"></Data></Cell>
    <Cell><Data ss:Type="String"></Data></Cell>
    <Cell><Data ss:Type="String">2</Data></Cell>
   </Row>
   <Row ss:AutoFitHeight="0">
    <Cell><Data ss:Type="Number">20</Data></Cell>
    <Cell><Data ss:Type="Number">97.099998474121094</Data></Cell>
    <Cell><Data ss:Type="Number">97.099998474121094</Data></Cell>
    <Cell><Data ss:Type="Number">97.099998474121094</Data></Cell>
    <Cell><Data ss:Type="Number">18.281466666666699</Data></Cell>
    <Cell><Data ss:Type="Number">18.28135</Data></Cell>
    <Cell><Data ss:Type="Number">18.281566666666698</Data></Cell>
    <Cell><Data ss:Type="Number">5</Data></Cell>
    <Cell><Data ss:Type="Number">5</Data></Cell>
    <Cell><Data ss:Type="Number">1878449.03768391</Data></Cell>
    <Cell><Data ss:Type="Number">639168</Data></Cell>
    <Cell><Data ss:Type="Number">1567117.61454536</Data></Cell>
    <Cell><Data ss:Type="Number">1446225.33818181</Data></Cell>
    <Cell><Data ss:Type="Number">1483619.4196923201</Data></Cell>
    <Cell><Data ss:Type="Number">3156726.3360000202</Data></Cell>
    <Cell><Data ss:Type="Number">1738556.48000004</Data></Cell>
    <Cell><Data ss:Type="String"></Data></Cell>
    <Cell><Data ss:Type="String"></Data></Cell>
    <Cell><Data ss:Type="String">1</Data></Cell>
   </Row>
   <Row ss:AutoFitHeight="0">
    <Cell><Data ss:Type="Number">21</Data></Cell>
    <Cell><Data ss:Type="Number">81.099998474121094</Data></Cell>
    <Cell><Data ss:Type="Number">81.099998474121094</Data></Cell>
    <Cell><Data ss:Type="Number">81.099998474121094</Data></Cell>
    <Cell><Data ss:Type="Number">18.325624999999999</Data></Cell>
    <Cell><Data ss:Type="Number">18.28135</Data></Cell>
    <Cell><Data ss:Type="Number">18.369900000000001</Data></Cell>
    <Cell><Data ss:Type="Number">10</Data></Cell>
    <Cell><Data ss:Type="Number">5</Data></Cell>
    <Cell><Data ss:Type="Number">1581670.77454544</Data></Cell>
    <Cell><Data ss:Type="Number">739136</Data></Cell>
    <Cell><Data ss:Type="Number">2652337.7803634801</Data></Cell>
    <Cell><Data ss:Type="Number">2484445.3003636301</Data></Cell>
    <Cell><Data ss:Type="Number">2404886.04800008</Data></Cell>
    <Cell><Data ss:Type="Number">202152.30799998599</Data></Cell>
    <Cell><Data ss:Type="Number">164532.436000013</Data></Cell>
    <Cell><Data ss:Type="String"></Data></Cell>
    <Cell><Data ss:Type="String"></Data></Cell>
    <Cell><Data ss:Type="String">3</Data></Cell>
   </Row>
   <Row ss:AutoFitHeight="0">
    <Cell><Data ss:Type="Number">22</Data></Cell>
    <Cell><Data ss:Type="Number">56.099998474121101</Data></Cell>
    <Cell><Data ss:Type="Number">56.099998474121101</Data></Cell>
    <Cell><Data ss:Type="Number">56.099998474121101</Data></Cell>
    <Cell><Data ss:Type="Number">13.537383333333301</Data></Cell>
    <Cell><Data ss:Type="Number">13.537266666666699</Data></Cell>
    <Cell><Data ss:Type="Number">13.5374833333333</Data></Cell>
    <Cell><Data ss:Type="Number">5</Data></Cell>
    <Cell><Data ss:Type="Number">5</Data></Cell>
    <Cell><Data ss:Type="Number">1531917.3122060599</Data></Cell>
    <Cell><Data ss:Type="Number">615488</Data></Cell>
    <Cell><Data ss:Type="Number">1389440.19199999</Data></Cell>
    <Cell><Data ss:Type="Number">1244743.0552727601</Data></Cell>
    <Cell><Data ss:Type="Number">1229636.7709090901</Data></Cell>
    <Cell><Data ss:Type="Number">2096608.8261818101</Data></Cell>
    <Cell><Data ss:Type="Number">1699157.7166666701</Data></Cell>
    <Cell><Data ss:Type="String"></Data></Cell>
    <Cell><Data ss:Type="String"></Data></Cell>
    <Cell><Data ss:Type="String">2</Data></Cell>
   </Row>
   <Row ss:AutoFitHeight="0">
    <Cell><Data ss:Type="Number">23</Data></Cell>
    <Cell><Data ss:Type="Number">67.099998474121094</Data></Cell>
    <Cell><Data ss:Type="Number">67.099998474121094</Data></Cell>
    <Cell><Data ss:Type="Number">67.099998474121094</Data></Cell>
    <Cell><Data ss:Type="Number">13.537383333333301</Data></Cell>
    <Cell><Data ss:Type="Number">13.537266666666699</Data></Cell>
    <Cell><Data ss:Type="Number">13.5374833333333</Data></Cell>
    <Cell><Data ss:Type="Number">5</Data></Cell>
    <Cell><Data ss:Type="Number">5</Data></Cell>
    <Cell><Data ss:Type="Number">1480050.4837818199</Data></Cell>
    <Cell><Data ss:Type="Number">599360</Data></Cell>
    <Cell><Data ss:Type="Number">1353564.4479999901</Data></Cell>
    <Cell><Data ss:Type="Number">1194781.00000004</Data></Cell>
    <Cell><Data ss:Type="Number">1117404.67199999</Data></Cell>
    <Cell><Data ss:Type="Number">2168914.0080000102</Data></Cell>
    <Cell><Data ss:Type="Number">1565588.2909090901</Data></Cell>
    <Cell><Data ss:Type="String"></Data></Cell>
    <Cell><Data ss:Type="String"></Data></Cell>
    <Cell><Data ss:Type="String">2</Data></Cell>
   </Row>
   <Row ss:AutoFitHeight="0">
    <Cell><Data ss:Type="Number">24</Data></Cell>
    <Cell><Data ss:Type="Number">85.099998474121094</Data></Cell>
    <Cell><Data ss:Type="Number">85.099998474121094</Data></Cell>
    <Cell><Data ss:Type="Number">85.099998474121094</Data></Cell>
    <Cell><Data ss:Type="Number">18.281466666666699</Data></Cell>
    <Cell><Data ss:Type="Number">18.28135</Data></Cell>
    <Cell><Data ss:Type="Number">18.281566666666698</Data></Cell>
    <Cell><Data ss:Type="Number">5</Data></Cell>
    <Cell><Data ss:Type="Number">5</Data></Cell>
    <Cell><Data ss:Type="Number">1629549.86290909</Data></Cell>
    <Cell><Data ss:Type="Number">562368</Data></Cell>
    <Cell><Data ss:Type="Number">1370516.24727265</Data></Cell>
    <Cell><Data ss:Type="Number">1284438.03927272</Data></Cell>
    <Cell><Data ss:Type="Number">1233900.91600004</Data></Cell>
    <Cell><Data ss:Type="Number">2742495.9360000198</Data></Cell>
    <Cell><Data ss:Type="Number">1516398.17600003</Data></Cell>
    <Cell><Data ss:Type="String"></Data></Cell>
    <Cell><Data ss:Type="String"></Data></Cell>
    <Cell><Data ss:Type="String">1</Data></Cell>
   </Row>
   <Row ss:AutoFitHeight="0">
    <Cell><Data ss:Type="Number">25</Data></Cell>
    <Cell><Data ss:Type="Number">83.099998474121094</Data></Cell>
    <Cell><Data ss:Type="Number">83.099998474121094</Data></Cell>
    <Cell><Data ss:Type="Number">83.099998474121094</Data></Cell>
    <Cell><Data ss:Type="Number">13.537383333333301</Data></Cell>
    <Cell><Data ss:Type="Number">13.537266666666699</Data></Cell>
    <Cell><Data ss:Type="Number">13.5374833333333</Data></Cell>
    <Cell><Data ss:Type="Number">5</Data></Cell>
    <Cell><Data ss:Type="Number">5</Data></Cell>
    <Cell><Data ss:Type="Number">1363587.89146667</Data></Cell>
    <Cell><Data ss:Type="Number">566016</Data></Cell>
    <Cell><Data ss:Type="Number">1233404.0552727201</Data></Cell>
    <Cell><Data ss:Type="Number">1074707.96945458</Data></Cell>
    <Cell><Data ss:Type="Number">1061187.0719999999</Data></Cell>
    <Cell><Data ss:Type="Number">1931090.58327272</Data></Cell>
    <Cell><Data ss:Type="Number">1517549.7773333399</Data></Cell>
    <Cell><Data ss:Type="String"></Data></Cell>
    <Cell><Data ss:Type="String"></Data></Cell>
    <Cell><Data ss:Type="String">2</Data></Cell>
   </Row>
   <Row ss:AutoFitHeight="0">
    <Cell><Data ss:Type="Number">26</Data></Cell>
    <Cell><Data ss:Type="Number">81.099998474121094</Data></Cell>
    <Cell><Data ss:Type="Number">81.099998474121094</Data></Cell>
    <Cell><Data ss:Type="Number">81.099998474121094</Data></Cell>
    <Cell><Data ss:Type="Number">13.537383333333301</Data></Cell>
    <Cell><Data ss:Type="Number">13.537266666666699</Data></Cell>
    <Cell><Data ss:Type="Number">13.5374833333333</Data></Cell>
    <Cell><Data ss:Type="Number">5</Data></Cell>
    <Cell><Data ss:Type="Number">5</Data></Cell>
    <Cell><Data ss:Type="Number">1341057.16747879</Data></Cell>
    <Cell><Data ss:Type="Number">547712</Data></Cell>
    <Cell><Data ss:Type="Number">1208341.56799999</Data></Cell>
    <Cell><Data ss:Type="Number">1059905.8552727599</Data></Cell>
    <Cell><Data ss:Type="Number">1050357.6436363601</Data></Cell>
    <Cell><Data ss:Type="Number">1892103.4298181799</Data></Cell>
    <Cell><Data ss:Type="Number">1494577.3406666699</Data></Cell>
    <Cell><Data ss:Type="String"></Data></Cell>
    <Cell><Data ss:Type="String"></Data></Cell>
    <Cell><Data ss:Type="String">2</Data></Cell>
   </Row>
   <Row ss:AutoFitHeight="0">
    <Cell><Data ss:Type="Number">27</Data></Cell>
    <Cell><Data ss:Type="Number">69.099998474121094</Data></Cell>
    <Cell><Data ss:Type="Number">69.099998474121094</Data></Cell>
    <Cell><Data ss:Type="Number">69.099998474121094</Data></Cell>
    <Cell><Data ss:Type="Number">13.537383333333301</Data></Cell>
    <Cell><Data ss:Type="Number">13.537266666666699</Data></Cell>
    <Cell><Data ss:Type="Number">13.5374833333333</Data></Cell>
    <Cell><Data ss:Type="Number">5</Data></Cell>
    <Cell><Data ss:Type="Number">5</Data></Cell>
    <Cell><Data ss:Type="Number">1293979.22533334</Data></Cell>
    <Cell><Data ss:Type="Number">533376</Data></Cell>
    <Cell><Data ss:Type="Number">1180047.93599999</Data></Cell>
    <Cell><Data ss:Type="Number">1043541.4807273</Data></Cell>
    <Cell><Data ss:Type="Number">987782.04799999204</Data></Cell>
    <Cell><Data ss:Type="Number">1812366.6152727201</Data></Cell>
    <Cell><Data ss:Type="Number">1446158.0466666699</Data></Cell>
    <Cell><Data ss:Type="String"></Data></Cell>
    <Cell><Data ss:Type="String"></Data></Cell>
    <Cell><Data ss:Type="String">2</Data></Cell>
   </Row>
   <Row ss:AutoFitHeight="0">
    <Cell><Data ss:Type="Number">28</Data></Cell>
    <Cell><Data ss:Type="Number">54.099998474121101</Data></Cell>
    <Cell><Data ss:Type="Number">54.099998474121101</Data></Cell>
    <Cell><Data ss:Type="Number">54.099998474121101</Data></Cell>
    <Cell><Data ss:Type="Number">18.281466666666699</Data></Cell>
    <Cell><Data ss:Type="Number">18.28135</Data></Cell>
    <Cell><Data ss:Type="Number">18.281566666666698</Data></Cell>
    <Cell><Data ss:Type="Number">5</Data></Cell>
    <Cell><Data ss:Type="Number">5</Data></Cell>
    <Cell><Data ss:Type="Number">1445286.7605689799</Data></Cell>
    <Cell><Data ss:Type="Number">469312</Data></Cell>
    <Cell><Data ss:Type="Number">1217668.67781811</Data></Cell>
    <Cell><Data ss:Type="Number">1173406.1149090901</Data></Cell>
    <Cell><Data ss:Type="Number">1140069.2520000399</Data></Cell>
    <Cell><Data ss:Type="Number">2381234.6541176299</Data></Cell>
    <Cell><Data ss:Type="Number">1314055.1040000301</Data></Cell>
    <Cell><Data ss:Type="String"></Data></Cell>
    <Cell><Data ss:Type="String"></Data></Cell>
    <Cell><Data ss:Type="String">1</Data></Cell>
   </Row>
   <Row ss:AutoFitHeight="0">
    <Cell><Data ss:Type="Number">29</Data></Cell>
    <Cell><Data ss:Type="Number">110.09999847412099</Data></Cell>
    <Cell><Data ss:Type="Number">110.09999847412099</Data></Cell>
    <Cell><Data ss:Type="Number">110.09999847412099</Data></Cell>
    <Cell><Data ss:Type="Number">18.281466666666699</Data></Cell>
    <Cell><Data ss:Type="Number">18.28135</Data></Cell>
    <Cell><Data ss:Type="Number">18.281566666666698</Data></Cell>
    <Cell><Data ss:Type="Number">5</Data></Cell>
    <Cell><Data ss:Type="Number">5</Data></Cell>
    <Cell><Data ss:Type="Number">1376734.4365091</Data></Cell>
    <Cell><Data ss:Type="Number">465856</Data></Cell>
    <Cell><Data ss:Type="Number">1220623.1359999799</Data></Cell>
    <Cell><Data ss:Type="Number">1047983.40654545</Data></Cell>
    <Cell><Data ss:Type="Number">1023155.14400003</Data></Cell>
    <Cell><Data ss:Type="Number">2326012.7040000199</Data></Cell>
    <Cell><Data ss:Type="Number">1265897.7920000299</Data></Cell>
    <Cell><Data ss:Type="String"></Data></Cell>
    <Cell><Data ss:Type="String"></Data></Cell>
    <Cell><Data ss:Type="String">1</Data></Cell>
   </Row>
   <Row ss:AutoFitHeight="0">
    <Cell><Data ss:Type="Number">30</Data></Cell>
    <Cell><Data ss:Type="Number">95.099998474121094</Data></Cell>
    <Cell><Data ss:Type="Number">95.099998474121094</Data></Cell>
    <Cell><Data ss:Type="Number">95.099998474121094</Data></Cell>
    <Cell><Data ss:Type="Number">13.537383333333301</Data></Cell>
    <Cell><Data ss:Type="Number">13.537266666666699</Data></Cell>
    <Cell><Data ss:Type="Number">13.5437666666667</Data></Cell>
    <Cell><Data ss:Type="Number">5</Data></Cell>
    <Cell><Data ss:Type="Number">5</Data></Cell>
    <Cell><Data ss:Type="Number">1048016.46661818</Data></Cell>
    <Cell><Data ss:Type="Number">440832</Data></Cell>
    <Cell><Data ss:Type="Number">964806.37090908794</Data></Cell>
    <Cell><Data ss:Type="Number">837311.00218184304</Data></Cell>
    <Cell><Data ss:Type="Number">824320.58181817899</Data></Cell>
    <Cell><Data ss:Type="Number">1497498.56290909</Data></Cell>
    <Cell><Data ss:Type="Number">1116145.8152727201</Data></Cell>
    <Cell><Data ss:Type="String"></Data></Cell>
    <Cell><Data ss:Type="String"></Data></Cell>
    <Cell><Data ss:Type="String">2</Data></Cell>
   </Row>
   <Row ss:AutoFitHeight="0">
    <Cell><Data ss:Type="Number">31</Data></Cell>
    <Cell><Data ss:Type="Number">84.099998474121094</Data></Cell>
    <Cell><Data ss:Type="Number">84.099998474121094</Data></Cell>
    <Cell><Data ss:Type="Number">84.099998474121094</Data></Cell>
    <Cell><Data ss:Type="Number">18.281466666666699</Data></Cell>
    <Cell><Data ss:Type="Number">18.28135</Data></Cell>
    <Cell><Data ss:Type="Number">18.281566666666698</Data></Cell>
    <Cell><Data ss:Type="Number">5</Data></Cell>
    <Cell><Data ss:Type="Number">5</Data></Cell>
    <Cell><Data ss:Type="Number">1244525.38438503</Data></Cell>
    <Cell><Data ss:Type="Number">427328</Data></Cell>
    <Cell><Data ss:Type="Number">1086279.8599999801</Data></Cell>
    <Cell><Data ss:Type="Number">953934.54545454297</Data></Cell>
    <Cell><Data ss:Type="Number">921647.50000002899</Data></Cell>
    <Cell><Data ss:Type="Number">2138588.2164705698</Data></Cell>
    <Cell><Data ss:Type="Number">1122176.8000000201</Data></Cell>
    <Cell><Data ss:Type="String"></Data></Cell>
    <Cell><Data ss:Type="String"></Data></Cell>
    <Cell><Data ss:Type="String">1</Data></Cell>
   </Row>
   <Row ss:AutoFitHeight="0">
    <Cell><Data ss:Type="Number">32</Data></Cell>
    <Cell><Data ss:Type="Number">112.09999847412099</Data></Cell>
    <Cell><Data ss:Type="Number">112.09999847412099</Data></Cell>
    <Cell><Data ss:Type="Number">112.09999847412099</Data></Cell>
    <Cell><Data ss:Type="Number">13.537383333333301</Data></Cell>
    <Cell><Data ss:Type="Number">13.537266666666699</Data></Cell>
    <Cell><Data ss:Type="Number">13.5437666666667</Data></Cell>
    <Cell><Data ss:Type="Number">5</Data></Cell>
    <Cell><Data ss:Type="Number">5</Data></Cell>
    <Cell><Data ss:Type="Number">978684.77040000097</Data></Cell>
    <Cell><Data ss:Type="Number">407296</Data></Cell>
    <Cell><Data ss:Type="Number">907836.794181815</Data></Cell>
    <Cell><Data ss:Type="Number">780733.56145456899</Data></Cell>
    <Cell><Data ss:Type="Number">732500.45199999399</Data></Cell>
    <Cell><Data ss:Type="Number">1419442.49018181</Data></Cell>
    <Cell><Data ss:Type="Number">1052910.55418182</Data></Cell>
    <Cell><Data ss:Type="String">[1][M+2]+</Data></Cell>
    <Cell><Data ss:Type="String"></Data></Cell>
    <Cell><Data ss:Type="String">2</Data></Cell>
   </Row>
   <Row ss:AutoFitHeight="0">
    <Cell><Data ss:Type="Number">33</Data></Cell>
    <Cell><Data ss:Type="Number">140.19162321694</Data></Cell>
    <Cell><Data ss:Type="Number">140.10000610351599</Data></Cell>
    <Cell><Data ss:Type="Number">140.19999694824199</Data></Cell>
    <Cell><Data ss:Type="Number">18.281358333333301</Data></Cell>
    <Cell><Data ss:Type="Number">18.085799999999999</Data></Cell>
    <Cell><Data ss:Type="Number">18.281566666666698</Data></Cell>
    <Cell><Data ss:Type="Number">8</Data></Cell>
    <Cell><Data ss:Type="Number">5</Data></Cell>
    <Cell><Data ss:Type="Number">1133384.28509091</Data></Cell>
    <Cell><Data ss:Type="Number">385088</Data></Cell>
    <Cell><Data ss:Type="Number">1042668.55253331</Data></Cell>
    <Cell><Data ss:Type="Number">855597.52145454299</Data></Cell>
    <Cell><Data ss:Type="Number">830889.751466683</Data></Cell>
    <Cell><Data ss:Type="Number">1908875.4240000099</Data></Cell>
    <Cell><Data ss:Type="Number">1028890.17600002</Data></Cell>
    <Cell><Data ss:Type="String">[2][M+2]+</Data></Cell>
    <Cell><Data ss:Type="String"></Data></Cell>
    <Cell><Data ss:Type="String">1</Data></Cell>
   </Row>
   <Row ss:AutoFitHeight="0">
    <Cell><Data ss:Type="Number">34</Data></Cell>
    <Cell><Data ss:Type="Number">91.099998474121094</Data></Cell>
    <Cell><Data ss:Type="Number">91.099998474121094</Data></Cell>
    <Cell><Data ss:Type="Number">91.099998474121094</Data></Cell>
    <Cell><Data ss:Type="Number">18.363383333333299</Data></Cell>
    <Cell><Data ss:Type="Number">18.3572666666667</Data></Cell>
    <Cell><Data ss:Type="Number">18.363566666666699</Data></Cell>
    <Cell><Data ss:Type="Number">5</Data></Cell>
    <Cell><Data ss:Type="Number">5</Data></Cell>
    <Cell><Data ss:Type="Number">661542.97851112601</Data></Cell>
    <Cell><Data ss:Type="Number">339392</Data></Cell>
    <Cell><Data ss:Type="Number">603574.26800004905</Data></Cell>
    <Cell><Data ss:Type="Number">545806.08400000399</Data></Cell>
    <Cell><Data ss:Type="Number">520930.44900003797</Data></Cell>
    <Cell><Data ss:Type="Number">940903.71555554203</Data></Cell>
    <Cell><Data ss:Type="Number">696500.375999999</Data></Cell>
    <Cell><Data ss:Type="String"></Data></Cell>
    <Cell><Data ss:Type="String"></Data></Cell>
    <Cell><Data ss:Type="String">5</Data></Cell>
   </Row>
   <Row ss:AutoFitHeight="0">
    <Cell><Data ss:Type="Number">35</Data></Cell>
    <Cell><Data ss:Type="Number">96.099998474121094</Data></Cell>
    <Cell><Data ss:Type="Number">96.099998474121094</Data></Cell>
    <Cell><Data ss:Type="Number">96.199996948242202</Data></Cell>
    <Cell><Data ss:Type="Number">13.537433333333301</Data></Cell>
    <Cell><Data ss:Type="Number">13.537266666666699</Data></Cell>
    <Cell><Data ss:Type="Number">13.600566666666699</Data></Cell>
    <Cell><Data ss:Type="Number">6</Data></Cell>
    <Cell><Data ss:Type="Number">5</Data></Cell>
    <Cell><Data ss:Type="Number">856434.93607273197</Data></Cell>
    <Cell><Data ss:Type="Number">352384</Data></Cell>
    <Cell><Data ss:Type="Number">771784.52945454302</Data></Cell>
    <Cell><Data ss:Type="Number">672165.54909092898</Data></Cell>
    <Cell><Data ss:Type="Number">656101.03854545299</Data></Cell>
    <Cell><Data ss:Type="Number">1287702.4200000099</Data></Cell>
    <Cell><Data ss:Type="Number">894421.14327272505</Data></Cell>
    <Cell><Data ss:Type="String"></Data></Cell>
    <Cell><Data ss:Type="String"></Data></Cell>
    <Cell><Data ss:Type="String">2</Data></Cell>
   </Row>
   <Row ss:AutoFitHeight="0">
    <Cell><Data ss:Type="Number">36</Data></Cell>
    <Cell><Data ss:Type="Number">93.099998474121094</Data></Cell>
    <Cell><Data ss:Type="Number">93.099998474121094</Data></Cell>
    <Cell><Data ss:Type="Number">93.099998474121094</Data></Cell>
    <Cell><Data ss:Type="Number">18.363483333333299</Data></Cell>
    <Cell><Data ss:Type="Number">18.3633666666667</Data></Cell>
    <Cell><Data ss:Type="Number">18.363583333333299</Data></Cell>
    <Cell><Data ss:Type="Number">5</Data></Cell>
    <Cell><Data ss:Type="Number">5</Data></Cell>
    <Cell><Data ss:Type="Number">599727.855314299</Data></Cell>
    <Cell><Data ss:Type="Number">339904</Data></Cell>
    <Cell><Data ss:Type="Number">552576.69200004498</Data></Cell>
    <Cell><Data ss:Type="Number">455264.70857140899</Data></Cell>
    <Cell><Data ss:Type="Number">468268.25500003499</Data></Cell>
    <Cell><Data ss:Type="Number">872103.364000006</Data></Cell>
    <Cell><Data ss:Type="Number">650426.25699999905</Data></Cell>
    <Cell><Data ss:Type="String"></Data></Cell>
    <Cell><Data ss:Type="String"></Data></Cell>
    <Cell><Data ss:Type="String">5</Data></Cell>
   </Row>
   <Row ss:AutoFitHeight="0">
    <Cell><Data ss:Type="Number">37</Data></Cell>
    <Cell><Data ss:Type="Number">111.09999847412099</Data></Cell>
    <Cell><Data ss:Type="Number">111.09999847412099</Data></Cell>
    <Cell><Data ss:Type="Number">111.09999847412099</Data></Cell>
    <Cell><Data ss:Type="Number">18.281466666666699</Data></Cell>
    <Cell><Data ss:Type="Number">18.28135</Data></Cell>
    <Cell><Data ss:Type="Number">18.281566666666698</Data></Cell>
    <Cell><Data ss:Type="Number">5</Data></Cell>
    <Cell><Data ss:Type="Number">5</Data></Cell>
    <Cell><Data ss:Type="Number">950892.97272727406</Data></Cell>
    <Cell><Data ss:Type="Number">326912</Data></Cell>
    <Cell><Data ss:Type="Number">799212.41890904505</Data></Cell>
    <Cell><Data ss:Type="Number">732270.44072727102</Data></Cell>
    <Cell><Data ss:Type="Number">707464.94800002198</Data></Cell>
    <Cell><Data ss:Type="Number">1628022.36800001</Data></Cell>
    <Cell><Data ss:Type="Number">887494.68800001906</Data></Cell>
    <Cell><Data ss:Type="String"></Data></Cell>
    <Cell><Data ss:Type="String"></Data></Cell>
    <Cell><Data ss:Type="String">1</Data></Cell>
   </Row>
   <Row ss:AutoFitHeight="0">
    <Cell><Data ss:Type="Number">38</Data></Cell>
    <Cell><Data ss:Type="Number">45.099998474121101</Data></Cell>
    <Cell><Data ss:Type="Number">45.099998474121101</Data></Cell>
    <Cell><Data ss:Type="Number">45.099998474121101</Data></Cell>
    <Cell><Data ss:Type="Number">18.281366666666699</Data></Cell>
    <Cell><Data ss:Type="Number">18.275266666666699</Data></Cell>
    <Cell><Data ss:Type="Number">18.281549999999999</Data></Cell>
    <Cell><Data ss:Type="Number">5</Data></Cell>
    <Cell><Data ss:Type="Number">5</Data></Cell>
    <Cell><Data ss:Type="Number">901891.54016970098</Data></Cell>
    <Cell><Data ss:Type="Number">305152</Data></Cell>
    <Cell><Data ss:Type="Number">777123.53454540996</Data></Cell>
    <Cell><Data ss:Type="Number">754280.58763636102</Data></Cell>
    <Cell><Data ss:Type="Number">727688.96000002301</Data></Cell>
    <Cell><Data ss:Type="Number">1414806.18666669</Data></Cell>
    <Cell><Data ss:Type="Number">835558.43200001796</Data></Cell>
    <Cell><Data ss:Type="String"></Data></Cell>
    <Cell><Data ss:Type="String"></Data></Cell>
    <Cell><Data ss:Type="String">1</Data></Cell>
   </Row>
   <Row ss:AutoFitHeight="0">
    <Cell><Data ss:Type="Number">39</Data></Cell>
    <Cell><Data ss:Type="Number">133.10000610351599</Data></Cell>
    <Cell><Data ss:Type="Number">133.10000610351599</Data></Cell>
    <Cell><Data ss:Type="Number">133.10000610351599</Data></Cell>
    <Cell><Data ss:Type="Number">18.363483333333299</Data></Cell>
    <Cell><Data ss:Type="Number">18.3633666666667</Data></Cell>
    <Cell><Data ss:Type="Number">18.363583333333299</Data></Cell>
    <Cell><Data ss:Type="Number">5</Data></Cell>
    <Cell><Data ss:Type="Number">5</Data></Cell>
    <Cell><Data ss:Type="Number">547717.32735556795</Data></Cell>
    <Cell><Data ss:Type="Number">300160</Data></Cell>
    <Cell><Data ss:Type="Number">490106.02400004002</Data></Cell>
    <Cell><Data ss:Type="Number">428646.70800000301</Data></Cell>
    <Cell><Data ss:Type="Number">409423.87200003001</Data></Cell>
    <Cell><Data ss:Type="Number">834648.62577776494</Data></Cell>
    <Cell><Data ss:Type="Number">575761.40699999896</Data></Cell>
    <Cell><Data ss:Type="String"></Data></Cell>
    <Cell><Data ss:Type="String"></Data></Cell>
    <Cell><Data ss:Type="String">5</Data></Cell>
   </Row>
   <Row ss:AutoFitHeight="0">
    <Cell><Data ss:Type="Number">40</Data></Cell>
    <Cell><Data ss:Type="Number">84.099998474121094</Data></Cell>
    <Cell><Data ss:Type="Number">84.099998474121094</Data></Cell>
    <Cell><Data ss:Type="Number">84.099998474121094</Data></Cell>
    <Cell><Data ss:Type="Number">13.537383333333301</Data></Cell>
    <Cell><Data ss:Type="Number">13.537266666666699</Data></Cell>
    <Cell><Data ss:Type="Number">13.5374833333333</Data></Cell>
    <Cell><Data ss:Type="Number">5</Data></Cell>
    <Cell><Data ss:Type="Number">5</Data></Cell>
    <Cell><Data ss:Type="Number">734043.604909093</Data></Cell>
    <Cell><Data ss:Type="Number">298752</Data></Cell>
    <Cell><Data ss:Type="Number">662408.30799999402</Data></Cell>
    <Cell><Data ss:Type="Number">580137.51418183499</Data></Cell>
    <Cell><Data ss:Type="Number">568381.45745454403</Data></Cell>
    <Cell><Data ss:Type="Number">1045721.21890909</Data></Cell>
    <Cell><Data ss:Type="Number">813569.526000001</Data></Cell>
    <Cell><Data ss:Type="String"></Data></Cell>
    <Cell><Data ss:Type="String"></Data></Cell>
    <Cell><Data ss:Type="String">2</Data></Cell>
   </Row>
   <Row ss:AutoFitHeight="0">
    <Cell><Data ss:Type="Number">41</Data></Cell>
    <Cell><Data ss:Type="Number">79.099998474121094</Data></Cell>
    <Cell><Data ss:Type="Number">79.099998474121094</Data></Cell>
    <Cell><Data ss:Type="Number">79.099998474121094</Data></Cell>
    <Cell><Data ss:Type="Number">18.322458333333302</Data></Cell>
    <Cell><Data ss:Type="Number">18.27505</Data></Cell>
    <Cell><Data ss:Type="Number">18.363583333333299</Data></Cell>
    <Cell><Data ss:Type="Number">10</Data></Cell>
    <Cell><Data ss:Type="Number">5</Data></Cell>
    <Cell><Data ss:Type="Number">508652.144228591</Data></Cell>
    <Cell><Data ss:Type="Number">303104</Data></Cell>
    <Cell><Data ss:Type="Number">510904.85714291898</Data></Cell>
    <Cell><Data ss:Type="Number">213501.25199999599</Data></Cell>
    <Cell><Data ss:Type="Number">445969.25714287203</Data></Cell>
    <Cell><Data ss:Type="Number">783128.61200000497</Data></Cell>
    <Cell><Data ss:Type="Number">589756.74285716296</Data></Cell>
    <Cell><Data ss:Type="String"></Data></Cell>
    <Cell><Data ss:Type="String"></Data></Cell>
    <Cell><Data ss:Type="String">3</Data></Cell>
   </Row>
   <Row ss:AutoFitHeight="0">
    <Cell><Data ss:Type="Number">42</Data></Cell>
    <Cell><Data ss:Type="Number">91.099998474121094</Data></Cell>
    <Cell><Data ss:Type="Number">91.099998474121094</Data></Cell>
    <Cell><Data ss:Type="Number">91.099998474121094</Data></Cell>
    <Cell><Data ss:Type="Number">22.855116666666699</Data></Cell>
    <Cell><Data ss:Type="Number">22.848933333333299</Data></Cell>
    <Cell><Data ss:Type="Number">22.855316666666699</Data></Cell>
    <Cell><Data ss:Type="Number">5</Data></Cell>
    <Cell><Data ss:Type="Number">5</Data></Cell>
    <Cell><Data ss:Type="Number">499980.29200000199</Data></Cell>
    <Cell><Data ss:Type="Number">266688</Data></Cell>
    <Cell><Data ss:Type="Number">456225.73200000299</Data></Cell>
    <Cell><Data ss:Type="Number">414926.83999997203</Data></Cell>
    <Cell><Data ss:Type="Number">396317.38900000002</Data></Cell>
    <Cell><Data ss:Type="Number">708829.47200003697</Data></Cell>
    <Cell><Data ss:Type="Number">523602.02699999901</Data></Cell>
    <Cell><Data ss:Type="String"></Data></Cell>
    <Cell><Data ss:Type="String"></Data></Cell>
    <Cell><Data ss:Type="String">4</Data></Cell>
   </Row>
   <Row ss:AutoFitHeight="0">
    <Cell><Data ss:Type="Number">43</Data></Cell>
    <Cell><Data ss:Type="Number">110.09999847412099</Data></Cell>
    <Cell><Data ss:Type="Number">110.09999847412099</Data></Cell>
    <Cell><Data ss:Type="Number">110.09999847412099</Data></Cell>
    <Cell><Data ss:Type="Number">13.537383333333301</Data></Cell>
    <Cell><Data ss:Type="Number">13.537266666666699</Data></Cell>
    <Cell><Data ss:Type="Number">13.5437666666667</Data></Cell>
    <Cell><Data ss:Type="Number">5</Data></Cell>
    <Cell><Data ss:Type="Number">5</Data></Cell>
    <Cell><Data ss:Type="Number">674421.02305454796</Data></Cell>
    <Cell><Data ss:Type="Number">277824</Data></Cell>
    <Cell><Data ss:Type="Number">613812.96872727096</Data></Cell>
    <Cell><Data ss:Type="Number">524008.163636379</Data></Cell>
    <Cell><Data ss:Type="Number">495302.07199999603</Data></Cell>
    <Cell><Data ss:Type="Number">1020317.9080000099</Data></Cell>
    <Cell><Data ss:Type="Number">718664.00290908897</Data></Cell>
    <Cell><Data ss:Type="String">[1][M]+</Data></Cell>
    <Cell><Data ss:Type="String"></Data></Cell>
    <Cell><Data ss:Type="String">2</Data></Cell>
   </Row>
   <Row ss:AutoFitHeight="0">
    <Cell><Data ss:Type="Number">44</Data></Cell>
    <Cell><Data ss:Type="Number">98.099998474121094</Data></Cell>
    <Cell><Data ss:Type="Number">98.099998474121094</Data></Cell>
    <Cell><Data ss:Type="Number">98.099998474121094</Data></Cell>
    <Cell><Data ss:Type="Number">18.281466666666699</Data></Cell>
    <Cell><Data ss:Type="Number">18.28135</Data></Cell>
    <Cell><Data ss:Type="Number">18.281566666666698</Data></Cell>
    <Cell><Data ss:Type="Number">5</Data></Cell>
    <Cell><Data ss:Type="Number">5</Data></Cell>
    <Cell><Data ss:Type="Number">862587.67118098203</Data></Cell>
    <Cell><Data ss:Type="Number">271552</Data></Cell>
    <Cell><Data ss:Type="Number">709384.69999998703</Data></Cell>
    <Cell><Data ss:Type="Number">614775.98836363503</Data></Cell>
    <Cell><Data ss:Type="Number">790293.77688889799</Data></Cell>
    <Cell><Data ss:Type="Number">1407572.2164705801</Data></Cell>
    <Cell><Data ss:Type="Number">790911.67418181605</Data></Cell>
    <Cell><Data ss:Type="String"></Data></Cell>
    <Cell><Data ss:Type="String"></Data></Cell>
    <Cell><Data ss:Type="String">1</Data></Cell>
   </Row>
   <Row ss:AutoFitHeight="0">
    <Cell><Data ss:Type="Number">45</Data></Cell>
    <Cell><Data ss:Type="Number">54.099998474121101</Data></Cell>
    <Cell><Data ss:Type="Number">54.099998474121101</Data></Cell>
    <Cell><Data ss:Type="Number">54.099998474121101</Data></Cell>
    <Cell><Data ss:Type="Number">13.537383333333301</Data></Cell>
    <Cell><Data ss:Type="Number">13.537266666666699</Data></Cell>
    <Cell><Data ss:Type="Number">13.5374833333333</Data></Cell>
    <Cell><Data ss:Type="Number">5</Data></Cell>
    <Cell><Data ss:Type="Number">5</Data></Cell>
    <Cell><Data ss:Type="Number">680294.70400000003</Data></Cell>
    <Cell><Data ss:Type="Number">256704</Data></Cell>
    <Cell><Data ss:Type="Number">609760.47199999494</Data></Cell>
    <Cell><Data ss:Type="Number">514351.22000001097</Data></Cell>
    <Cell><Data ss:Type="Number">575313.94400000398</Data></Cell>
    <Cell><Data ss:Type="Number">938077.42800000601</Data></Cell>
    <Cell><Data ss:Type="Number">763970.45599998604</Data></Cell>
    <Cell><Data ss:Type="String"></Data></Cell>
    <Cell><Data ss:Type="String"></Data></Cell>
    <Cell><Data ss:Type="String">2</Data></Cell>
   </Row>
   <Row ss:AutoFitHeight="0">
    <Cell><Data ss:Type="Number">46</Data></Cell>
    <Cell><Data ss:Type="Number">109.09999847412099</Data></Cell>
    <Cell><Data ss:Type="Number">109.09999847412099</Data></Cell>
    <Cell><Data ss:Type="Number">109.09999847412099</Data></Cell>
    <Cell><Data ss:Type="Number">18.325624999999999</Data></Cell>
    <Cell><Data ss:Type="Number">18.28135</Data></Cell>
    <Cell><Data ss:Type="Number">18.369900000000001</Data></Cell>
    <Cell><Data ss:Type="Number">10</Data></Cell>
    <Cell><Data ss:Type="Number">5</Data></Cell>
    <Cell><Data ss:Type="Number">651769.71185901202</Data></Cell>
    <Cell><Data ss:Type="Number">291840</Data></Cell>
    <Cell><Data ss:Type="Number">1076038.16727267</Data></Cell>
    <Cell><Data ss:Type="Number">986955.82254545204</Data></Cell>
    <Cell><Data ss:Type="Number">1010095.05907693</Data></Cell>
    <Cell><Data ss:Type="Number">111573.510400003</Data></Cell>
    <Cell><Data ss:Type="Number">74186.000000006097</Data></Cell>
    <Cell><Data ss:Type="String"></Data></Cell>
    <Cell><Data ss:Type="String"></Data></Cell>
    <Cell><Data ss:Type="String">3</Data></Cell>
   </Row>
   <Row ss:AutoFitHeight="0">
    <Cell><Data ss:Type="Number">47</Data></Cell>
    <Cell><Data ss:Type="Number">93.099998474121094</Data></Cell>
    <Cell><Data ss:Type="Number">93.099998474121094</Data></Cell>
    <Cell><Data ss:Type="Number">93.099998474121094</Data></Cell>
    <Cell><Data ss:Type="Number">19.1267833333333</Data></Cell>
    <Cell><Data ss:Type="Number">18.981633333333299</Data></Cell>
    <Cell><Data ss:Type="Number">19.126933333333302</Data></Cell>
    <Cell><Data ss:Type="Number">6</Data></Cell>
    <Cell><Data ss:Type="Number">5</Data></Cell>
    <Cell><Data ss:Type="Number">427270.417714276</Data></Cell>
    <Cell><Data ss:Type="Number">251072</Data></Cell>
    <Cell><Data ss:Type="Number">389285.736000003</Data></Cell>
    <Cell><Data ss:Type="Number">337640.16800000198</Data></Cell>
    <Cell><Data ss:Type="Number">314528.636571415</Data></Cell>
    <Cell><Data ss:Type="Number">634593.09999995702</Data></Cell>
    <Cell><Data ss:Type="Number">460304.448000003</Data></Cell>
    <Cell><Data ss:Type="String"></Data></Cell>
    <Cell><Data ss:Type="String"></Data></Cell>
    <Cell><Data ss:Type="String">6</Data></Cell>
   </Row>
   <Row ss:AutoFitHeight="0">
    <Cell><Data ss:Type="Number">48</Data></Cell>
    <Cell><Data ss:Type="Number">218.17591290743499</Data></Cell>
    <Cell><Data ss:Type="Number">218.10000610351599</Data></Cell>
    <Cell><Data ss:Type="Number">218.19999694824199</Data></Cell>
    <Cell><Data ss:Type="Number">22.855233333333299</Data></Cell>
    <Cell><Data ss:Type="Number">22.798366666666698</Data></Cell>
    <Cell><Data ss:Type="Number">22.918216666666702</Data></Cell>
    <Cell><Data ss:Type="Number">7</Data></Cell>
    <Cell><Data ss:Type="Number">5</Data></Cell>
    <Cell><Data ss:Type="Number">422379.12520000699</Data></Cell>
    <Cell><Data ss:Type="Number">278016</Data></Cell>
    <Cell><Data ss:Type="Number">372159.368000002</Data></Cell>
    <Cell><Data ss:Type="Number">322018.71599997801</Data></Cell>
    <Cell><Data ss:Type="Number">312147.53700000001</Data></Cell>
    <Cell><Data ss:Type="Number">650744.45200005302</Data></Cell>
    <Cell><Data ss:Type="Number">454825.55299999902</Data></Cell>
    <Cell><Data ss:Type="String">[7][M]+</Data></Cell>
    <Cell><Data ss:Type="String"></Data></Cell>
    <Cell><Data ss:Type="String">4</Data></Cell>
   </Row>
   <Row ss:AutoFitHeight="0">
    <Cell><Data ss:Type="Number">49</Data></Cell>
    <Cell><Data ss:Type="Number">69.099998474121094</Data></Cell>
    <Cell><Data ss:Type="Number">69.099998474121094</Data></Cell>
    <Cell><Data ss:Type="Number">69.099998474121094</Data></Cell>
    <Cell><Data ss:Type="Number">22.855116666666699</Data></Cell>
    <Cell><Data ss:Type="Number">22.848933333333299</Data></Cell>
    <Cell><Data ss:Type="Number">22.855316666666699</Data></Cell>
    <Cell><Data ss:Type="Number">5</Data></Cell>
    <Cell><Data ss:Type="Number">5</Data></Cell>
    <Cell><Data ss:Type="Number">427793.79368889198</Data></Cell>
    <Cell><Data ss:Type="Number">256384</Data></Cell>
    <Cell><Data ss:Type="Number">372849.75200000202</Data></Cell>
    <Cell><Data ss:Type="Number">333640.179999977</Data></Cell>
    <Cell><Data ss:Type="Number">314301.15600000002</Data></Cell>
    <Cell><Data ss:Type="Number">670188.78044447897</Data></Cell>
    <Cell><Data ss:Type="Number">447989.09999999899</Data></Cell>
    <Cell><Data ss:Type="String"></Data></Cell>
    <Cell><Data ss:Type="String"></Data></Cell>
    <Cell><Data ss:Type="String">4</Data></Cell>
   </Row>
   <Row ss:AutoFitHeight="0">
    <Cell><Data ss:Type="Number">50</Data></Cell>
    <Cell><Data ss:Type="Number">66.099998474121094</Data></Cell>
    <Cell><Data ss:Type="Number">66.099998474121094</Data></Cell>
    <Cell><Data ss:Type="Number">66.099998474121094</Data></Cell>
    <Cell><Data ss:Type="Number">18.281366666666699</Data></Cell>
    <Cell><Data ss:Type="Number">18.275266666666699</Data></Cell>
    <Cell><Data ss:Type="Number">18.281549999999999</Data></Cell>
    <Cell><Data ss:Type="Number">5</Data></Cell>
    <Cell><Data ss:Type="Number">5</Data></Cell>
    <Cell><Data ss:Type="Number">610901.07559272798</Data></Cell>
    <Cell><Data ss:Type="Number">218816</Data></Cell>
    <Cell><Data ss:Type="Number">531129.55636360601</Data></Cell>
    <Cell><Data ss:Type="Number">462746.121600007</Data></Cell>
    <Cell><Data ss:Type="Number">437200.80800000898</Data></Cell>
    <Cell><Data ss:Type="Number">1045916.62000001</Data></Cell>
    <Cell><Data ss:Type="Number">577512.27200001199</Data></Cell>
    <Cell><Data ss:Type="String"></Data></Cell>
    <Cell><Data ss:Type="String"></Data></Cell>
    <Cell><Data ss:Type="String">1</Data></Cell>
   </Row>
   <Row ss:AutoFitHeight="0">
    <Cell><Data ss:Type="Number">51</Data></Cell>
    <Cell><Data ss:Type="Number">138.12306242010001</Data></Cell>
    <Cell><Data ss:Type="Number">138.10000610351599</Data></Cell>
    <Cell><Data ss:Type="Number">138.19121026669899</Data></Cell>
    <Cell><Data ss:Type="Number">18.281366666666699</Data></Cell>
    <Cell><Data ss:Type="Number">18.136283333333299</Data></Cell>
    <Cell><Data ss:Type="Number">18.281566666666698</Data></Cell>
    <Cell><Data ss:Type="Number">7</Data></Cell>
    <Cell><Data ss:Type="Number">5</Data></Cell>
    <Cell><Data ss:Type="Number">659008.72488423798</Data></Cell>
    <Cell><Data ss:Type="Number">220992</Data></Cell>
    <Cell><Data ss:Type="Number">540462.97309087799</Data></Cell>
    <Cell><Data ss:Type="Number">520228.01599998801</Data></Cell>
    <Cell><Data ss:Type="Number">505781.89415385103</Data></Cell>
    <Cell><Data ss:Type="Number">1137929.06117646</Data></Cell>
    <Cell><Data ss:Type="Number">590641.68000001297</Data></Cell>
    <Cell><Data ss:Type="String">[2][M]+</Data></Cell>
    <Cell><Data ss:Type="String"></Data></Cell>
    <Cell><Data ss:Type="String">1</Data></Cell>
   </Row>
   <Row ss:AutoFitHeight="0">
    <Cell><Data ss:Type="Number">52</Data></Cell>
    <Cell><Data ss:Type="Number">72.099998474121094</Data></Cell>
    <Cell><Data ss:Type="Number">72.099998474121094</Data></Cell>
    <Cell><Data ss:Type="Number">72.099998474121094</Data></Cell>
    <Cell><Data ss:Type="Number">18.281466666666699</Data></Cell>
    <Cell><Data ss:Type="Number">18.28135</Data></Cell>
    <Cell><Data ss:Type="Number">18.281566666666698</Data></Cell>
    <Cell><Data ss:Type="Number">5</Data></Cell>
    <Cell><Data ss:Type="Number">5</Data></Cell>
    <Cell><Data ss:Type="Number">641991.100229376</Data></Cell>
    <Cell><Data ss:Type="Number">218688</Data></Cell>
    <Cell><Data ss:Type="Number">589956.73476923699</Data></Cell>
    <Cell><Data ss:Type="Number">488899.025454544</Data></Cell>
    <Cell><Data ss:Type="Number">500691.30892308202</Data></Cell>
    <Cell><Data ss:Type="Number">1056332.94000001</Data></Cell>
    <Cell><Data ss:Type="Number">574075.49200001196</Data></Cell>
    <Cell><Data ss:Type="String"></Data></Cell>
    <Cell><Data ss:Type="String"></Data></Cell>
    <Cell><Data ss:Type="String">1</Data></Cell>
   </Row>
   <Row ss:AutoFitHeight="0">
    <Cell><Data ss:Type="Number">53</Data></Cell>
    <Cell><Data ss:Type="Number">105.09999847412099</Data></Cell>
    <Cell><Data ss:Type="Number">105.09999847412099</Data></Cell>
    <Cell><Data ss:Type="Number">105.09999847412099</Data></Cell>
    <Cell><Data ss:Type="Number">18.363483333333299</Data></Cell>
    <Cell><Data ss:Type="Number">18.3633666666667</Data></Cell>
    <Cell><Data ss:Type="Number">18.363583333333299</Data></Cell>
    <Cell><Data ss:Type="Number">5</Data></Cell>
    <Cell><Data ss:Type="Number">5</Data></Cell>
    <Cell><Data ss:Type="Number">401936.40268889797</Data></Cell>
    <Cell><Data ss:Type="Number">215104</Data></Cell>
    <Cell><Data ss:Type="Number">361976.20400003</Data></Cell>
    <Cell><Data ss:Type="Number">321894.56800000201</Data></Cell>
    <Cell><Data ss:Type="Number">310566.39900002303</Data></Cell>
    <Cell><Data ss:Type="Number">590924.34844443598</Data></Cell>
    <Cell><Data ss:Type="Number">424320.49399999902</Data></Cell>
    <Cell><Data ss:Type="String"></Data></Cell>
    <Cell><Data ss:Type="String"></Data></Cell>
    <Cell><Data ss:Type="String">5</Data></Cell>
   </Row>
   <Row ss:AutoFitHeight="0">
    <Cell><Data ss:Type="Number">54</Data></Cell>
    <Cell><Data ss:Type="Number">77.099998474121094</Data></Cell>
    <Cell><Data ss:Type="Number">77.099998474121094</Data></Cell>
    <Cell><Data ss:Type="Number">77.099998474121094</Data></Cell>
    <Cell><Data ss:Type="Number">18.363383333333299</Data></Cell>
    <Cell><Data ss:Type="Number">18.3572666666667</Data></Cell>
    <Cell><Data ss:Type="Number">18.363566666666699</Data></Cell>
    <Cell><Data ss:Type="Number">5</Data></Cell>
    <Cell><Data ss:Type="Number">5</Data></Cell>
    <Cell><Data ss:Type="Number">375699.42134286801</Data></Cell>
    <Cell><Data ss:Type="Number">190912</Data></Cell>
    <Cell><Data ss:Type="Number">364086.72000003001</Data></Cell>
    <Cell><Data ss:Type="Number">311694.96342855803</Data></Cell>
    <Cell><Data ss:Type="Number">322882.31300002401</Data></Cell>
    <Cell><Data ss:Type="Number">498581.39600000298</Data></Cell>
    <Cell><Data ss:Type="Number">381251.71428572701</Data></Cell>
    <Cell><Data ss:Type="String"></Data></Cell>
    <Cell><Data ss:Type="String"></Data></Cell>
    <Cell><Data ss:Type="String">5</Data></Cell>
   </Row>
   <Row ss:AutoFitHeight="0">
    <Cell><Data ss:Type="Number">55</Data></Cell>
    <Cell><Data ss:Type="Number">45.099998474121101</Data></Cell>
    <Cell><Data ss:Type="Number">45.099998474121101</Data></Cell>
    <Cell><Data ss:Type="Number">45.099998474121101</Data></Cell>
    <Cell><Data ss:Type="Number">13.537383333333301</Data></Cell>
    <Cell><Data ss:Type="Number">13.537266666666699</Data></Cell>
    <Cell><Data ss:Type="Number">13.5374833333333</Data></Cell>
    <Cell><Data ss:Type="Number">5</Data></Cell>
    <Cell><Data ss:Type="Number">5</Data></Cell>
    <Cell><Data ss:Type="Number">534398.62347412598</Data></Cell>
    <Cell><Data ss:Type="Number">199744</Data></Cell>
    <Cell><Data ss:Type="Number">486183.90254545602</Data></Cell>
    <Cell><Data ss:Type="Number">484237.76000000798</Data></Cell>
    <Cell><Data ss:Type="Number">461928.97046153201</Data></Cell>
    <Cell><Data ss:Type="Number">685942.53381817997</Data></Cell>
    <Cell><Data ss:Type="Number">553699.950545453</Data></Cell>
    <Cell><Data ss:Type="String"></Data></Cell>
    <Cell><Data ss:Type="String"></Data></Cell>
    <Cell><Data ss:Type="String">2</Data></Cell>
   </Row>
   <Row ss:AutoFitHeight="0">
    <Cell><Data ss:Type="Number">56</Data></Cell>
    <Cell><Data ss:Type="Number">123.09999847412099</Data></Cell>
    <Cell><Data ss:Type="Number">123.09999847412099</Data></Cell>
    <Cell><Data ss:Type="Number">123.09999847412099</Data></Cell>
    <Cell><Data ss:Type="Number">18.281508333333299</Data></Cell>
    <Cell><Data ss:Type="Number">18.28135</Data></Cell>
    <Cell><Data ss:Type="Number">18.369700000000002</Data></Cell>
    <Cell><Data ss:Type="Number">6</Data></Cell>
    <Cell><Data ss:Type="Number">5</Data></Cell>
    <Cell><Data ss:Type="Number">613924.67340748501</Data></Cell>
    <Cell><Data ss:Type="Number">197056</Data></Cell>
    <Cell><Data ss:Type="Number">642052.50352940604</Data></Cell>
    <Cell><Data ss:Type="Number">430218.42327272601</Data></Cell>
    <Cell><Data ss:Type="Number">471674.58799999801</Data></Cell>
    <Cell><Data ss:Type="Number">998509.10823528597</Data></Cell>
    <Cell><Data ss:Type="Number">527168.74400001101</Data></Cell>
    <Cell><Data ss:Type="String"></Data></Cell>
    <Cell><Data ss:Type="String"></Data></Cell>
    <Cell><Data ss:Type="String">1</Data></Cell>
   </Row>
   <Row ss:AutoFitHeight="0">
    <Cell><Data ss:Type="Number">57</Data></Cell>
    <Cell><Data ss:Type="Number">109.09999847412099</Data></Cell>
    <Cell><Data ss:Type="Number">109.09999847412099</Data></Cell>
    <Cell><Data ss:Type="Number">109.09999847412099</Data></Cell>
    <Cell><Data ss:Type="Number">13.537383333333301</Data></Cell>
    <Cell><Data ss:Type="Number">13.537266666666699</Data></Cell>
    <Cell><Data ss:Type="Number">13.5437666666667</Data></Cell>
    <Cell><Data ss:Type="Number">5</Data></Cell>
    <Cell><Data ss:Type="Number">5</Data></Cell>
    <Cell><Data ss:Type="Number">474345.67089697102</Data></Cell>
    <Cell><Data ss:Type="Number">195456</Data></Cell>
    <Cell><Data ss:Type="Number">431558.47418181697</Data></Cell>
    <Cell><Data ss:Type="Number">371088.30618182902</Data></Cell>
    <Cell><Data ss:Type="Number">368579.10981818102</Data></Cell>
    <Cell><Data ss:Type="Number">670167.78763636202</Data></Cell>
    <Cell><Data ss:Type="Number">530334.67666666699</Data></Cell>
    <Cell><Data ss:Type="String"></Data></Cell>
    <Cell><Data ss:Type="String"></Data></Cell>
    <Cell><Data ss:Type="String">2</Data></Cell>
   </Row>
   <Row ss:AutoFitHeight="0">
    <Cell><Data ss:Type="Number">58</Data></Cell>
    <Cell><Data ss:Type="Number">77.099998474121094</Data></Cell>
    <Cell><Data ss:Type="Number">77.099998474121094</Data></Cell>
    <Cell><Data ss:Type="Number">77.099998474121094</Data></Cell>
    <Cell><Data ss:Type="Number">22.855116666666699</Data></Cell>
    <Cell><Data ss:Type="Number">22.848933333333299</Data></Cell>
    <Cell><Data ss:Type="Number">22.855316666666699</Data></Cell>
    <Cell><Data ss:Type="Number">5</Data></Cell>
    <Cell><Data ss:Type="Number">5</Data></Cell>
    <Cell><Data ss:Type="Number">349007.96348888997</Data></Cell>
    <Cell><Data ss:Type="Number">181376</Data></Cell>
    <Cell><Data ss:Type="Number">316235.23600000201</Data></Cell>
    <Cell><Data ss:Type="Number">294497.22399998002</Data></Cell>
    <Cell><Data ss:Type="Number">281803.01500000001</Data></Cell>
    <Cell><Data ss:Type="Number">485965.05244447</Data></Cell>
    <Cell><Data ss:Type="Number">366539.29</Data></Cell>
    <Cell><Data ss:Type="String"></Data></Cell>
    <Cell><Data ss:Type="String"></Data></Cell>
    <Cell><Data ss:Type="String">4</Data></Cell>
   </Row>
   <Row ss:AutoFitHeight="0">
    <Cell><Data ss:Type="Number">59</Data></Cell>
    <Cell><Data ss:Type="Number">53.099998474121101</Data></Cell>
    <Cell><Data ss:Type="Number">53.099998474121101</Data></Cell>
    <Cell><Data ss:Type="Number">53.099998474121101</Data></Cell>
    <Cell><Data ss:Type="Number">18.322458333333302</Data></Cell>
    <Cell><Data ss:Type="Number">18.275166666666699</Data></Cell>
    <Cell><Data ss:Type="Number">18.363583333333299</Data></Cell>
    <Cell><Data ss:Type="Number">10</Data></Cell>
    <Cell><Data ss:Type="Number">5</Data></Cell>
    <Cell><Data ss:Type="Number">357468.33840000402</Data></Cell>
    <Cell><Data ss:Type="Number">203328</Data></Cell>
    <Cell><Data ss:Type="Number">237637.44000001901</Data></Cell>
    <Cell><Data ss:Type="Number">819169.53066664701</Data></Cell>
    <Cell><Data ss:Type="Number">213252.94933332701</Data></Cell>
    <Cell><Data ss:Type="Number">290091.48400002398</Data></Cell>
    <Cell><Data ss:Type="Number">227190.288000003</Data></Cell>
    <Cell><Data ss:Type="String"></Data></Cell>
    <Cell><Data ss:Type="String"></Data></Cell>
    <Cell><Data ss:Type="String">3</Data></Cell>
   </Row>
   <Row ss:AutoFitHeight="0">
    <Cell><Data ss:Type="Number">60</Data></Cell>
    <Cell><Data ss:Type="Number">53.099998474121101</Data></Cell>
    <Cell><Data ss:Type="Number">53.099998474121101</Data></Cell>
    <Cell><Data ss:Type="Number">53.099998474121101</Data></Cell>
    <Cell><Data ss:Type="Number">13.537383333333301</Data></Cell>
    <Cell><Data ss:Type="Number">13.537266666666699</Data></Cell>
    <Cell><Data ss:Type="Number">13.5374833333333</Data></Cell>
    <Cell><Data ss:Type="Number">5</Data></Cell>
    <Cell><Data ss:Type="Number">5</Data></Cell>
    <Cell><Data ss:Type="Number">510850.49131189001</Data></Cell>
    <Cell><Data ss:Type="Number">167040</Data></Cell>
    <Cell><Data ss:Type="Number">470122.291636365</Data></Cell>
    <Cell><Data ss:Type="Number">441588.38000001397</Data></Cell>
    <Cell><Data ss:Type="Number">449552.27692307101</Data></Cell>
    <Cell><Data ss:Type="Number">615777.10800000397</Data></Cell>
    <Cell><Data ss:Type="Number">577212.39999999502</Data></Cell>
    <Cell><Data ss:Type="String"></Data></Cell>
    <Cell><Data ss:Type="String"></Data></Cell>
    <Cell><Data ss:Type="String">2</Data></Cell>
   </Row>
   <Row ss:AutoFitHeight="0">
    <Cell><Data ss:Type="Number">61</Data></Cell>
    <Cell><Data ss:Type="Number">58.099998474121101</Data></Cell>
    <Cell><Data ss:Type="Number">58.099998474121101</Data></Cell>
    <Cell><Data ss:Type="Number">58.099998474121101</Data></Cell>
    <Cell><Data ss:Type="Number">18.28135</Data></Cell>
    <Cell><Data ss:Type="Number">18.275166666666699</Data></Cell>
    <Cell><Data ss:Type="Number">18.281549999999999</Data></Cell>
    <Cell><Data ss:Type="Number">5</Data></Cell>
    <Cell><Data ss:Type="Number">5</Data></Cell>
    <Cell><Data ss:Type="Number">508854.88487272698</Data></Cell>
    <Cell><Data ss:Type="Number">164864</Data></Cell>
    <Cell><Data ss:Type="Number">425158.02763633901</Data></Cell>
    <Cell><Data ss:Type="Number">400582.85672727198</Data></Cell>
    <Cell><Data ss:Type="Number">434888.64000000601</Data></Cell>
    <Cell><Data ss:Type="Number">823467.62800000503</Data></Cell>
    <Cell><Data ss:Type="Number">460177.27200001001</Data></Cell>
    <Cell><Data ss:Type="String"></Data></Cell>
    <Cell><Data ss:Type="String"></Data></Cell>
    <Cell><Data ss:Type="String">1</Data></Cell>
   </Row>
   <Row ss:AutoFitHeight="0">
    <Cell><Data ss:Type="Number">62</Data></Cell>
    <Cell><Data ss:Type="Number">124.09999847412099</Data></Cell>
    <Cell><Data ss:Type="Number">124.09999847412099</Data></Cell>
    <Cell><Data ss:Type="Number">124.199996948242</Data></Cell>
    <Cell><Data ss:Type="Number">18.281366666666699</Data></Cell>
    <Cell><Data ss:Type="Number">18.098416666666701</Data></Cell>
    <Cell><Data ss:Type="Number">18.281566666666698</Data></Cell>
    <Cell><Data ss:Type="Number">7</Data></Cell>
    <Cell><Data ss:Type="Number">5</Data></Cell>
    <Cell><Data ss:Type="Number">487616.25694786198</Data></Cell>
    <Cell><Data ss:Type="Number">168320</Data></Cell>
    <Cell><Data ss:Type="Number">379817.17999998498</Data></Cell>
    <Cell><Data ss:Type="Number">375232.42472727201</Data></Cell>
    <Cell><Data ss:Type="Number">384501.19938461902</Data></Cell>
    <Cell><Data ss:Type="Number">875099.43529410998</Data></Cell>
    <Cell><Data ss:Type="Number">423431.045333324</Data></Cell>
    <Cell><Data ss:Type="String"></Data></Cell>
    <Cell><Data ss:Type="String"></Data></Cell>
    <Cell><Data ss:Type="String">1</Data></Cell>
   </Row>
   <Row ss:AutoFitHeight="0">
    <Cell><Data ss:Type="Number">63</Data></Cell>
    <Cell><Data ss:Type="Number">112.09999847412099</Data></Cell>
    <Cell><Data ss:Type="Number">112.09999847412099</Data></Cell>
    <Cell><Data ss:Type="Number">112.199996948242</Data></Cell>
    <Cell><Data ss:Type="Number">18.281366666666699</Data></Cell>
    <Cell><Data ss:Type="Number">18.129950000000001</Data></Cell>
    <Cell><Data ss:Type="Number">18.281566666666698</Data></Cell>
    <Cell><Data ss:Type="Number">7</Data></Cell>
    <Cell><Data ss:Type="Number">5</Data></Cell>
    <Cell><Data ss:Type="Number">490036.18518692098</Data></Cell>
    <Cell><Data ss:Type="Number">172800</Data></Cell>
    <Cell><Data ss:Type="Number">376086.68399998598</Data></Cell>
    <Cell><Data ss:Type="Number">374260.31999999902</Data></Cell>
    <Cell><Data ss:Type="Number">407629.35999999801</Data></Cell>
    <Cell><Data ss:Type="Number">867834.69882352196</Data></Cell>
    <Cell><Data ss:Type="Number">424369.86311110202</Data></Cell>
    <Cell><Data ss:Type="String"></Data></Cell>
    <Cell><Data ss:Type="String"></Data></Cell>
    <Cell><Data ss:Type="String">1</Data></Cell>
   </Row>
   <Row ss:AutoFitHeight="0">
    <Cell><Data ss:Type="Number">64</Data></Cell>
    <Cell><Data ss:Type="Number">107.09999847412099</Data></Cell>
    <Cell><Data ss:Type="Number">107.09999847412099</Data></Cell>
    <Cell><Data ss:Type="Number">107.199996948242</Data></Cell>
    <Cell><Data ss:Type="Number">18.363375000000001</Data></Cell>
    <Cell><Data ss:Type="Number">18.28135</Data></Cell>
    <Cell><Data ss:Type="Number">18.363566666666699</Data></Cell>
    <Cell><Data ss:Type="Number">6</Data></Cell>
    <Cell><Data ss:Type="Number">5</Data></Cell>
    <Cell><Data ss:Type="Number">280242.79211111699</Data></Cell>
    <Cell><Data ss:Type="Number">152640</Data></Cell>
    <Cell><Data ss:Type="Number">249576.84400002001</Data></Cell>
    <Cell><Data ss:Type="Number">221319.548000001</Data></Cell>
    <Cell><Data ss:Type="Number">208543.621000015</Data></Cell>
    <Cell><Data ss:Type="Number">426216.24355554901</Data></Cell>
    <Cell><Data ss:Type="Number">295557.70400000003</Data></Cell>
    <Cell><Data ss:Type="String"></Data></Cell>
    <Cell><Data ss:Type="String"></Data></Cell>
    <Cell><Data ss:Type="String">5</Data></Cell>
   </Row>
   <Row ss:AutoFitHeight="0">
    <Cell><Data ss:Type="Number">65</Data></Cell>
    <Cell><Data ss:Type="Number">93.099998474121094</Data></Cell>
    <Cell><Data ss:Type="Number">93.099998474121094</Data></Cell>
    <Cell><Data ss:Type="Number">93.099998474121094</Data></Cell>
    <Cell><Data ss:Type="Number">18.6032166666667</Data></Cell>
    <Cell><Data ss:Type="Number">18.603100000000001</Data></Cell>
    <Cell><Data ss:Type="Number">18.6033166666667</Data></Cell>
    <Cell><Data ss:Type="Number">5</Data></Cell>
    <Cell><Data ss:Type="Number">5</Data></Cell>
    <Cell><Data ss:Type="Number">239210.89988571999</Data></Cell>
    <Cell><Data ss:Type="Number">153088</Data></Cell>
    <Cell><Data ss:Type="Number">217346.81200001799</Data></Cell>
    <Cell><Data ss:Type="Number">188477.860000001</Data></Cell>
    <Cell><Data ss:Type="Number">173523.12342857901</Data></Cell>
    <Cell><Data ss:Type="Number">360226.020000002</Data></Cell>
    <Cell><Data ss:Type="Number">256480.68400000199</Data></Cell>
    <Cell><Data ss:Type="String"></Data></Cell>
    <Cell><Data ss:Type="String"></Data></Cell>
    <Cell><Data ss:Type="String">8</Data></Cell>
   </Row>
   <Row ss:AutoFitHeight="0">
    <Cell><Data ss:Type="Number">66</Data></Cell>
    <Cell><Data ss:Type="Number">109.09999847412099</Data></Cell>
    <Cell><Data ss:Type="Number">109.09999847412099</Data></Cell>
    <Cell><Data ss:Type="Number">109.09999847412099</Data></Cell>
    <Cell><Data ss:Type="Number">25.3913166666667</Data></Cell>
    <Cell><Data ss:Type="Number">25.391183333333299</Data></Cell>
    <Cell><Data ss:Type="Number">25.3977166666667</Data></Cell>
    <Cell><Data ss:Type="Number">5</Data></Cell>
    <Cell><Data ss:Type="Number">5</Data></Cell>
    <Cell><Data ss:Type="Number">563983.627239811</Data></Cell>
    <Cell><Data ss:Type="Number">170880</Data></Cell>
    <Cell><Data ss:Type="Number">486813.20400000102</Data></Cell>
    <Cell><Data ss:Type="Number">451467.48705882003</Data></Cell>
    <Cell><Data ss:Type="Number">423958.99764704</Data></Cell>
    <Cell><Data ss:Type="Number">803912.72984616202</Data></Cell>
    <Cell><Data ss:Type="Number">653765.71764703002</Data></Cell>
    <Cell><Data ss:Type="String"></Data></Cell>
    <Cell><Data ss:Type="String"></Data></Cell>
    <Cell><Data ss:Type="String">7</Data></Cell>
   </Row>
   <Row ss:AutoFitHeight="0">
    <Cell><Data ss:Type="Number">67</Data></Cell>
    <Cell><Data ss:Type="Number">99.099998474121094</Data></Cell>
    <Cell><Data ss:Type="Number">99.099998474121094</Data></Cell>
    <Cell><Data ss:Type="Number">99.099998474121094</Data></Cell>
    <Cell><Data ss:Type="Number">18.281366666666699</Data></Cell>
    <Cell><Data ss:Type="Number">18.275266666666699</Data></Cell>
    <Cell><Data ss:Type="Number">18.281549999999999</Data></Cell>
    <Cell><Data ss:Type="Number">5</Data></Cell>
    <Cell><Data ss:Type="Number">5</Data></Cell>
    <Cell><Data ss:Type="Number">390360.47999441001</Data></Cell>
    <Cell><Data ss:Type="Number">141504</Data></Cell>
    <Cell><Data ss:Type="Number">393976.77415384998</Data></Cell>
    <Cell><Data ss:Type="Number">324016.73890909</Data></Cell>
    <Cell><Data ss:Type="Number">314291.26000001002</Data></Cell>
    <Cell><Data ss:Type="Number">500728.24800001102</Data></Cell>
    <Cell><Data ss:Type="Number">418789.37890909001</Data></Cell>
    <Cell><Data ss:Type="String"></Data></Cell>
    <Cell><Data ss:Type="String"></Data></Cell>
    <Cell><Data ss:Type="String">1</Data></Cell>
   </Row>
   <Row ss:AutoFitHeight="0">
    <Cell><Data ss:Type="Number">68</Data></Cell>
    <Cell><Data ss:Type="Number">55.099998474121101</Data></Cell>
    <Cell><Data ss:Type="Number">55.099998474121101</Data></Cell>
    <Cell><Data ss:Type="Number">55.099998474121101</Data></Cell>
    <Cell><Data ss:Type="Number">15.076725</Data></Cell>
    <Cell><Data ss:Type="Number">15.0765666666667</Data></Cell>
    <Cell><Data ss:Type="Number">15.0829</Data></Cell>
    <Cell><Data ss:Type="Number">4</Data></Cell>
    <Cell><Data ss:Type="Number">4</Data></Cell>
    <Cell><Data ss:Type="Number">344234.523466671</Data></Cell>
    <Cell><Data ss:Type="Number">147712</Data></Cell>
    <Cell><Data ss:Type="Number">315326.83600001602</Data></Cell>
    <Cell><Data ss:Type="Number">260794.49333332799</Data></Cell>
    <Cell><Data ss:Type="Number">233611.176000003</Data></Cell>
    <Cell><Data ss:Type="Number">526938.61600001098</Data></Cell>
    <Cell><Data ss:Type="Number">384501.49599999702</Data></Cell>
    <Cell><Data ss:Type="String"></Data></Cell>
    <Cell><Data ss:Type="String"></Data></Cell>
    <Cell><Data ss:Type="String">9</Data></Cell>
   </Row>
   <Row ss:AutoFitHeight="0">
    <Cell><Data ss:Type="Number">69</Data></Cell>
    <Cell><Data ss:Type="Number">72.099998474121094</Data></Cell>
    <Cell><Data ss:Type="Number">72.0906714780497</Data></Cell>
    <Cell><Data ss:Type="Number">72.099998474121094</Data></Cell>
    <Cell><Data ss:Type="Number">13.537383333333301</Data></Cell>
    <Cell><Data ss:Type="Number">13.537266666666699</Data></Cell>
    <Cell><Data ss:Type="Number">13.5374833333333</Data></Cell>
    <Cell><Data ss:Type="Number">5</Data></Cell>
    <Cell><Data ss:Type="Number">5</Data></Cell>
    <Cell><Data ss:Type="Number">348172.09612307698</Data></Cell>
    <Cell><Data ss:Type="Number">142400</Data></Cell>
    <Cell><Data ss:Type="Number">306954.415999997</Data></Cell>
    <Cell><Data ss:Type="Number">252865.25200000501</Data></Cell>
    <Cell><Data ss:Type="Number">292807.07076922699</Data></Cell>
    <Cell><Data ss:Type="Number">538611.77784615895</Data></Cell>
    <Cell><Data ss:Type="Number">349621.96399999701</Data></Cell>
    <Cell><Data ss:Type="String"></Data></Cell>
    <Cell><Data ss:Type="String"></Data></Cell>
    <Cell><Data ss:Type="String">2</Data></Cell>
   </Row>
   <Row ss:AutoFitHeight="0">
    <Cell><Data ss:Type="Number">70</Data></Cell>
    <Cell><Data ss:Type="Number">120.09999847412099</Data></Cell>
    <Cell><Data ss:Type="Number">120.09999847412099</Data></Cell>
    <Cell><Data ss:Type="Number">120.09999847412099</Data></Cell>
    <Cell><Data ss:Type="Number">18.363483333333299</Data></Cell>
    <Cell><Data ss:Type="Number">18.3633666666667</Data></Cell>
    <Cell><Data ss:Type="Number">18.363583333333299</Data></Cell>
    <Cell><Data ss:Type="Number">5</Data></Cell>
    <Cell><Data ss:Type="Number">5</Data></Cell>
    <Cell><Data ss:Type="Number">255638.98655556099</Data></Cell>
    <Cell><Data ss:Type="Number">143680</Data></Cell>
    <Cell><Data ss:Type="Number">228456.544000019</Data></Cell>
    <Cell><Data ss:Type="Number">197788.96000000101</Data></Cell>
    <Cell><Data ss:Type="Number">193901.435000014</Data></Cell>
    <Cell><Data ss:Type="Number">392004.86577777198</Data></Cell>
    <Cell><Data ss:Type="Number">266043.12800000003</Data></Cell>
    <Cell><Data ss:Type="String"></Data></Cell>
    <Cell><Data ss:Type="String"></Data></Cell>
    <Cell><Data ss:Type="String">5</Data></Cell>
   </Row>
   <Row ss:AutoFitHeight="0">
    <Cell><Data ss:Type="Number">71</Data></Cell>
    <Cell><Data ss:Type="Number">204.12706086147199</Data></Cell>
    <Cell><Data ss:Type="Number">204.12018239650001</Data></Cell>
    <Cell><Data ss:Type="Number">204.19999694824199</Data></Cell>
    <Cell><Data ss:Type="Number">22.855116666666699</Data></Cell>
    <Cell><Data ss:Type="Number">22.848933333333299</Data></Cell>
    <Cell><Data ss:Type="Number">22.855316666666699</Data></Cell>
    <Cell><Data ss:Type="Number">5</Data></Cell>
    <Cell><Data ss:Type="Number">5</Data></Cell>
    <Cell><Data ss:Type="Number">249889.37411111299</Data></Cell>
    <Cell><Data ss:Type="Number">149760</Data></Cell>
    <Cell><Data ss:Type="Number">217543.632000001</Data></Cell>
    <Cell><Data ss:Type="Number">187714.80399998699</Data></Cell>
    <Cell><Data ss:Type="Number">181936.88500000001</Data></Cell>
    <Cell><Data ss:Type="Number">393464.147555576</Data></Cell>
    <Cell><Data ss:Type="Number">268787.402</Data></Cell>
    <Cell><Data ss:Type="String">[6][M+1]+</Data></Cell>
    <Cell><Data ss:Type="String"></Data></Cell>
    <Cell><Data ss:Type="String">4</Data></Cell>
   </Row>
   <Row ss:AutoFitHeight="0">
    <Cell><Data ss:Type="Number">72</Data></Cell>
    <Cell><Data ss:Type="Number">105.09999847412099</Data></Cell>
    <Cell><Data ss:Type="Number">105.09449303016901</Data></Cell>
    <Cell><Data ss:Type="Number">105.09999847412099</Data></Cell>
    <Cell><Data ss:Type="Number">22.849016666666699</Data></Cell>
    <Cell><Data ss:Type="Number">22.848933333333299</Data></Cell>
    <Cell><Data ss:Type="Number">22.855133333333299</Data></Cell>
    <Cell><Data ss:Type="Number">5</Data></Cell>
    <Cell><Data ss:Type="Number">5</Data></Cell>
    <Cell><Data ss:Type="Number">246967.42528888999</Data></Cell>
    <Cell><Data ss:Type="Number">133760</Data></Cell>
    <Cell><Data ss:Type="Number">223969.048000001</Data></Cell>
    <Cell><Data ss:Type="Number">201038.00399998599</Data></Cell>
    <Cell><Data ss:Type="Number">189039.89</Data></Cell>
    <Cell><Data ss:Type="Number">362586.108444463</Data></Cell>
    <Cell><Data ss:Type="Number">258204.076</Data></Cell>
    <Cell><Data ss:Type="String"></Data></Cell>
    <Cell><Data ss:Type="String"></Data></Cell>
    <Cell><Data ss:Type="String">10</Data></Cell>
   </Row>
   <Row ss:AutoFitHeight="0">
    <Cell><Data ss:Type="Number">73</Data></Cell>
    <Cell><Data ss:Type="Number">79.099998474121094</Data></Cell>
    <Cell><Data ss:Type="Number">79.099998474121094</Data></Cell>
    <Cell><Data ss:Type="Number">79.099998474121094</Data></Cell>
    <Cell><Data ss:Type="Number">22.855116666666699</Data></Cell>
    <Cell><Data ss:Type="Number">22.848933333333299</Data></Cell>
    <Cell><Data ss:Type="Number">22.855316666666699</Data></Cell>
    <Cell><Data ss:Type="Number">5</Data></Cell>
    <Cell><Data ss:Type="Number">5</Data></Cell>
    <Cell><Data ss:Type="Number">250962.13742222599</Data></Cell>
    <Cell><Data ss:Type="Number">130376</Data></Cell>
    <Cell><Data ss:Type="Number">223127.26400000101</Data></Cell>
    <Cell><Data ss:Type="Number">203233.303999986</Data></Cell>
    <Cell><Data ss:Type="Number">196109.576</Data></Cell>
    <Cell><Data ss:Type="Number">356446.225777796</Data></Cell>
    <Cell><Data ss:Type="Number">275894.317333346</Data></Cell>
    <Cell><Data ss:Type="String"></Data></Cell>
    <Cell><Data ss:Type="String"></Data></Cell>
    <Cell><Data ss:Type="String">4</Data></Cell>
   </Row>
   <Row ss:AutoFitHeight="0">
    <Cell><Data ss:Type="Number">74</Data></Cell>
    <Cell><Data ss:Type="Number">119.09999847412099</Data></Cell>
    <Cell><Data ss:Type="Number">119.09999847412099</Data></Cell>
    <Cell><Data ss:Type="Number">119.09999847412099</Data></Cell>
    <Cell><Data ss:Type="Number">18.363483333333299</Data></Cell>
    <Cell><Data ss:Type="Number">18.3633666666667</Data></Cell>
    <Cell><Data ss:Type="Number">18.363583333333299</Data></Cell>
    <Cell><Data ss:Type="Number">5</Data></Cell>
    <Cell><Data ss:Type="Number">5</Data></Cell>
    <Cell><Data ss:Type="Number">242192.55673333901</Data></Cell>
    <Cell><Data ss:Type="Number">131392</Data></Cell>
    <Cell><Data ss:Type="Number">217601.16400001801</Data></Cell>
    <Cell><Data ss:Type="Number">190458.17200000101</Data></Cell>
    <Cell><Data ss:Type="Number">181055.44600001301</Data></Cell>
    <Cell><Data ss:Type="Number">367475.610666661</Data></Cell>
    <Cell><Data ss:Type="Number">254372.391</Data></Cell>
    <Cell><Data ss:Type="String"></Data></Cell>
    <Cell><Data ss:Type="String"></Data></Cell>
    <Cell><Data ss:Type="String">5</Data></Cell>
   </Row>
   <Row ss:AutoFitHeight="0">
    <Cell><Data ss:Type="Number">75</Data></Cell>
    <Cell><Data ss:Type="Number">147.10000610351599</Data></Cell>
    <Cell><Data ss:Type="Number">147.10000610351599</Data></Cell>
    <Cell><Data ss:Type="Number">147.10000610351599</Data></Cell>
    <Cell><Data ss:Type="Number">22.855133333333299</Data></Cell>
    <Cell><Data ss:Type="Number">22.849016666666699</Data></Cell>
    <Cell><Data ss:Type="Number">22.855316666666699</Data></Cell>
    <Cell><Data ss:Type="Number">5</Data></Cell>
    <Cell><Data ss:Type="Number">5</Data></Cell>
    <Cell><Data ss:Type="Number">225887.50300000299</Data></Cell>
    <Cell><Data ss:Type="Number">138560</Data></Cell>
    <Cell><Data ss:Type="Number">205068.27200000099</Data></Cell>
    <Cell><Data ss:Type="Number">177731.48799998799</Data></Cell>
    <Cell><Data ss:Type="Number">170266.14799999999</Data></Cell>
    <Cell><Data ss:Type="Number">335205.65600002703</Data></Cell>
    <Cell><Data ss:Type="Number">241165.951</Data></Cell>
    <Cell><Data ss:Type="String"></Data></Cell>
    <Cell><Data ss:Type="String"></Data></Cell>
    <Cell><Data ss:Type="String">4</Data></Cell>
   </Row>
   <Row ss:AutoFitHeight="0">
    <Cell><Data ss:Type="Number">76</Data></Cell>
    <Cell><Data ss:Type="Number">133.10000610351599</Data></Cell>
    <Cell><Data ss:Type="Number">133.08872840995099</Data></Cell>
    <Cell><Data ss:Type="Number">133.10000610351599</Data></Cell>
    <Cell><Data ss:Type="Number">22.855116666666699</Data></Cell>
    <Cell><Data ss:Type="Number">22.848933333333299</Data></Cell>
    <Cell><Data ss:Type="Number">22.855316666666699</Data></Cell>
    <Cell><Data ss:Type="Number">5</Data></Cell>
    <Cell><Data ss:Type="Number">5</Data></Cell>
    <Cell><Data ss:Type="Number">224426.60320000301</Data></Cell>
    <Cell><Data ss:Type="Number">139136</Data></Cell>
    <Cell><Data ss:Type="Number">201873.73200000101</Data></Cell>
    <Cell><Data ss:Type="Number">180450.63199998799</Data></Cell>
    <Cell><Data ss:Type="Number">168385.139</Data></Cell>
    <Cell><Data ss:Type="Number">331293.48000002699</Data></Cell>
    <Cell><Data ss:Type="Number">240130.033</Data></Cell>
    <Cell><Data ss:Type="String"></Data></Cell>
    <Cell><Data ss:Type="String"></Data></Cell>
    <Cell><Data ss:Type="String">4</Data></Cell>
   </Row>
   <Row ss:AutoFitHeight="0">
    <Cell><Data ss:Type="Number">77</Data></Cell>
    <Cell><Data ss:Type="Number">119.09999847412099</Data></Cell>
    <Cell><Data ss:Type="Number">119.09999847412099</Data></Cell>
    <Cell><Data ss:Type="Number">119.09999847412099</Data></Cell>
    <Cell><Data ss:Type="Number">18.6032166666667</Data></Cell>
    <Cell><Data ss:Type="Number">18.603100000000001</Data></Cell>
    <Cell><Data ss:Type="Number">18.6033166666667</Data></Cell>
    <Cell><Data ss:Type="Number">5</Data></Cell>
    <Cell><Data ss:Type="Number">5</Data></Cell>
    <Cell><Data ss:Type="Number">212286.094628577</Data></Cell>
    <Cell><Data ss:Type="Number">138048</Data></Cell>
    <Cell><Data ss:Type="Number">190237.128000016</Data></Cell>
    <Cell><Data ss:Type="Number">166567.252000001</Data></Cell>
    <Cell><Data ss:Type="Number">152957.80114286399</Data></Cell>
    <Cell><Data ss:Type="Number">327953.596000002</Data></Cell>
    <Cell><Data ss:Type="Number">223714.69600000099</Data></Cell>
    <Cell><Data ss:Type="String"></Data></Cell>
    <Cell><Data ss:Type="String"></Data></Cell>
    <Cell><Data ss:Type="String">8</Data></Cell>
   </Row>
   <Row ss:AutoFitHeight="0">
    <Cell><Data ss:Type="Number">78</Data></Cell>
    <Cell><Data ss:Type="Number">119.09999847412099</Data></Cell>
    <Cell><Data ss:Type="Number">119.09197102132001</Data></Cell>
    <Cell><Data ss:Type="Number">119.09999847412099</Data></Cell>
    <Cell><Data ss:Type="Number">22.855116666666699</Data></Cell>
    <Cell><Data ss:Type="Number">22.848933333333299</Data></Cell>
    <Cell><Data ss:Type="Number">22.855316666666699</Data></Cell>
    <Cell><Data ss:Type="Number">5</Data></Cell>
    <Cell><Data ss:Type="Number">5</Data></Cell>
    <Cell><Data ss:Type="Number">249280.30115556301</Data></Cell>
    <Cell><Data ss:Type="Number">127600</Data></Cell>
    <Cell><Data ss:Type="Number">226258.11288889899</Data></Cell>
    <Cell><Data ss:Type="Number">198943.70311110801</Data></Cell>
    <Cell><Data ss:Type="Number">190737.48800000901</Data></Cell>
    <Cell><Data ss:Type="Number">367048.10400000802</Data></Cell>
    <Cell><Data ss:Type="Number">263414.09777778998</Data></Cell>
    <Cell><Data ss:Type="String"></Data></Cell>
    <Cell><Data ss:Type="String"></Data></Cell>
    <Cell><Data ss:Type="String">4</Data></Cell>
   </Row>
   <Row ss:AutoFitHeight="0">
    <Cell><Data ss:Type="Number">79</Data></Cell>
    <Cell><Data ss:Type="Number">106.09999847412099</Data></Cell>
    <Cell><Data ss:Type="Number">106.09999847412099</Data></Cell>
    <Cell><Data ss:Type="Number">106.09999847412099</Data></Cell>
    <Cell><Data ss:Type="Number">18.363483333333299</Data></Cell>
    <Cell><Data ss:Type="Number">18.3633666666667</Data></Cell>
    <Cell><Data ss:Type="Number">18.363583333333299</Data></Cell>
    <Cell><Data ss:Type="Number">5</Data></Cell>
    <Cell><Data ss:Type="Number">5</Data></Cell>
    <Cell><Data ss:Type="Number">207955.54822222699</Data></Cell>
    <Cell><Data ss:Type="Number">110984</Data></Cell>
    <Cell><Data ss:Type="Number">188441.52400001499</Data></Cell>
    <Cell><Data ss:Type="Number">165543.78800000099</Data></Cell>
    <Cell><Data ss:Type="Number">156726.518000012</Data></Cell>
    <Cell><Data ss:Type="Number">311995.655111106</Data></Cell>
    <Cell><Data ss:Type="Number">217070.25599999999</Data></Cell>
    <Cell><Data ss:Type="String"></Data></Cell>
    <Cell><Data ss:Type="String"></Data></Cell>
    <Cell><Data ss:Type="String">5</Data></Cell>
   </Row>
   <Row ss:AutoFitHeight="0">
    <Cell><Data ss:Type="Number">80</Data></Cell>
    <Cell><Data ss:Type="Number">97.099998474121094</Data></Cell>
    <Cell><Data ss:Type="Number">97.099998474121094</Data></Cell>
    <Cell><Data ss:Type="Number">97.099998474121094</Data></Cell>
    <Cell><Data ss:Type="Number">13.537383333333301</Data></Cell>
    <Cell><Data ss:Type="Number">13.537266666666699</Data></Cell>
    <Cell><Data ss:Type="Number">13.5374833333333</Data></Cell>
    <Cell><Data ss:Type="Number">5</Data></Cell>
    <Cell><Data ss:Type="Number">5</Data></Cell>
    <Cell><Data ss:Type="Number">275989.07054545498</Data></Cell>
    <Cell><Data ss:Type="Number">110408</Data></Cell>
    <Cell><Data ss:Type="Number">249492.05999999799</Data></Cell>
    <Cell><Data ss:Type="Number">218101.84072727899</Data></Cell>
    <Cell><Data ss:Type="Number">205322.623999998</Data></Cell>
    <Cell><Data ss:Type="Number">414611.92800000298</Data></Cell>
    <Cell><Data ss:Type="Number">292416.89999999898</Data></Cell>
    <Cell><Data ss:Type="String"></Data></Cell>
    <Cell><Data ss:Type="String"></Data></Cell>
    <Cell><Data ss:Type="String">2</Data></Cell>
   </Row>
   <Row ss:AutoFitHeight="0">
    <Cell><Data ss:Type="Number">81</Data></Cell>
    <Cell><Data ss:Type="Number">70.099998474121094</Data></Cell>
    <Cell><Data ss:Type="Number">70.099998474121094</Data></Cell>
    <Cell><Data ss:Type="Number">70.099998474121094</Data></Cell>
    <Cell><Data ss:Type="Number">15.0767666666667</Data></Cell>
    <Cell><Data ss:Type="Number">15.0765666666667</Data></Cell>
    <Cell><Data ss:Type="Number">15.0831</Data></Cell>
    <Cell><Data ss:Type="Number">5</Data></Cell>
    <Cell><Data ss:Type="Number">5</Data></Cell>
    <Cell><Data ss:Type="Number">269599.30439758103</Data></Cell>
    <Cell><Data ss:Type="Number">119192</Data></Cell>
    <Cell><Data ss:Type="Number">237249.85600001199</Data></Cell>
    <Cell><Data ss:Type="Number">191639.96444444</Data></Cell>
    <Cell><Data ss:Type="Number">186707.34720000299</Data></Cell>
    <Cell><Data ss:Type="Number">452555.945454559</Data></Cell>
    <Cell><Data ss:Type="Number">279843.40888889198</Data></Cell>
    <Cell><Data ss:Type="String"></Data></Cell>
    <Cell><Data ss:Type="String"></Data></Cell>
    <Cell><Data ss:Type="String">9</Data></Cell>
   </Row>
   <Row ss:AutoFitHeight="0">
    <Cell><Data ss:Type="Number">82</Data></Cell>
    <Cell><Data ss:Type="Number">161.10000610351599</Data></Cell>
    <Cell><Data ss:Type="Number">161.10000610351599</Data></Cell>
    <Cell><Data ss:Type="Number">161.19999694824199</Data></Cell>
    <Cell><Data ss:Type="Number">18.363433333333301</Data></Cell>
    <Cell><Data ss:Type="Number">18.313016666666702</Data></Cell>
    <Cell><Data ss:Type="Number">18.363583333333299</Data></Cell>
    <Cell><Data ss:Type="Number">6</Data></Cell>
    <Cell><Data ss:Type="Number">5</Data></Cell>
    <Cell><Data ss:Type="Number">189058.829733336</Data></Cell>
    <Cell><Data ss:Type="Number">106664</Data></Cell>
    <Cell><Data ss:Type="Number">164384.06400001299</Data></Cell>
    <Cell><Data ss:Type="Number">148997.19533332999</Data></Cell>
    <Cell><Data ss:Type="Number">137577.18000001</Data></Cell>
    <Cell><Data ss:Type="Number">289858.168888885</Data></Cell>
    <Cell><Data ss:Type="Number">204477.54044444</Data></Cell>
    <Cell><Data ss:Type="String"></Data></Cell>
    <Cell><Data ss:Type="String"></Data></Cell>
    <Cell><Data ss:Type="String">5</Data></Cell>
   </Row>
   <Row ss:AutoFitHeight="0">
    <Cell><Data ss:Type="Number">83</Data></Cell>
    <Cell><Data ss:Type="Number">56.099998474121101</Data></Cell>
    <Cell><Data ss:Type="Number">56.099998474121101</Data></Cell>
    <Cell><Data ss:Type="Number">56.099998474121101</Data></Cell>
    <Cell><Data ss:Type="Number">15.0767666666667</Data></Cell>
    <Cell><Data ss:Type="Number">15.0765666666667</Data></Cell>
    <Cell><Data ss:Type="Number">15.0831</Data></Cell>
    <Cell><Data ss:Type="Number">5</Data></Cell>
    <Cell><Data ss:Type="Number">5</Data></Cell>
    <Cell><Data ss:Type="Number">260105.28709818501</Data></Cell>
    <Cell><Data ss:Type="Number">110248</Data></Cell>
    <Cell><Data ss:Type="Number">247139.90109091601</Data></Cell>
    <Cell><Data ss:Type="Number">198122.039999998</Data></Cell>
    <Cell><Data ss:Type="Number">182812.31040000301</Data></Cell>
    <Cell><Data ss:Type="Number">393091.932000008</Data></Cell>
    <Cell><Data ss:Type="Number">279360.251999998</Data></Cell>
    <Cell><Data ss:Type="String"></Data></Cell>
    <Cell><Data ss:Type="String"></Data></Cell>
    <Cell><Data ss:Type="String">9</Data></Cell>
   </Row>
   <Row ss:AutoFitHeight="0">
    <Cell><Data ss:Type="Number">84</Data></Cell>
    <Cell><Data ss:Type="Number">137.125640385851</Data></Cell>
    <Cell><Data ss:Type="Number">137.10000610351599</Data></Cell>
    <Cell><Data ss:Type="Number">137.16024345744</Data></Cell>
    <Cell><Data ss:Type="Number">18.281416666666701</Data></Cell>
    <Cell><Data ss:Type="Number">18.1299666666667</Data></Cell>
    <Cell><Data ss:Type="Number">18.281566666666698</Data></Cell>
    <Cell><Data ss:Type="Number">6</Data></Cell>
    <Cell><Data ss:Type="Number">5</Data></Cell>
    <Cell><Data ss:Type="Number">287637.81156363297</Data></Cell>
    <Cell><Data ss:Type="Number">96984</Data></Cell>
    <Cell><Data ss:Type="Number">241315.15636362199</Data></Cell>
    <Cell><Data ss:Type="Number">216676.38981818099</Data></Cell>
    <Cell><Data ss:Type="Number">257425.42000000199</Data></Cell>
    <Cell><Data ss:Type="Number">440355.98399999802</Data></Cell>
    <Cell><Data ss:Type="Number">282416.10763636301</Data></Cell>
    <Cell><Data ss:Type="String"></Data></Cell>
    <Cell><Data ss:Type="String"></Data></Cell>
    <Cell><Data ss:Type="String">1</Data></Cell>
   </Row>
   <Row ss:AutoFitHeight="0">
    <Cell><Data ss:Type="Number">85</Data></Cell>
    <Cell><Data ss:Type="Number">58.099998474121101</Data></Cell>
    <Cell><Data ss:Type="Number">58.099998474121101</Data></Cell>
    <Cell><Data ss:Type="Number">58.099998474121101</Data></Cell>
    <Cell><Data ss:Type="Number">13.537383333333301</Data></Cell>
    <Cell><Data ss:Type="Number">13.537266666666699</Data></Cell>
    <Cell><Data ss:Type="Number">13.5374833333333</Data></Cell>
    <Cell><Data ss:Type="Number">5</Data></Cell>
    <Cell><Data ss:Type="Number">5</Data></Cell>
    <Cell><Data ss:Type="Number">249546.874963637</Data></Cell>
    <Cell><Data ss:Type="Number">96712</Data></Cell>
    <Cell><Data ss:Type="Number">225531.49599999801</Data></Cell>
    <Cell><Data ss:Type="Number">199107.58554546</Data></Cell>
    <Cell><Data ss:Type="Number">198787.845818181</Data></Cell>
    <Cell><Data ss:Type="Number">355667.36600000202</Data></Cell>
    <Cell><Data ss:Type="Number">268640.08145454503</Data></Cell>
    <Cell><Data ss:Type="String"></Data></Cell>
    <Cell><Data ss:Type="String"></Data></Cell>
    <Cell><Data ss:Type="String">2</Data></Cell>
   </Row>
   <Row ss:AutoFitHeight="0">
    <Cell><Data ss:Type="Number">86</Data></Cell>
    <Cell><Data ss:Type="Number">66.088108665182602</Data></Cell>
    <Cell><Data ss:Type="Number">66.068674656594894</Data></Cell>
    <Cell><Data ss:Type="Number">66.099998474121094</Data></Cell>
    <Cell><Data ss:Type="Number">13.537383333333301</Data></Cell>
    <Cell><Data ss:Type="Number">13.537266666666699</Data></Cell>
    <Cell><Data ss:Type="Number">13.5437666666667</Data></Cell>
    <Cell><Data ss:Type="Number">5</Data></Cell>
    <Cell><Data ss:Type="Number">5</Data></Cell>
    <Cell><Data ss:Type="Number">235459.362874243</Data></Cell>
    <Cell><Data ss:Type="Number">98752</Data></Cell>
    <Cell><Data ss:Type="Number">230851.21745454599</Data></Cell>
    <Cell><Data ss:Type="Number">177961.99450000399</Data></Cell>
    <Cell><Data ss:Type="Number">195884.34800000099</Data></Cell>
    <Cell><Data ss:Type="Number">309909.74399999698</Data></Cell>
    <Cell><Data ss:Type="Number">262689.51041666698</Data></Cell>
    <Cell><Data ss:Type="String"></Data></Cell>
    <Cell><Data ss:Type="String"></Data></Cell>
    <Cell><Data ss:Type="String">2</Data></Cell>
   </Row>
   <Row ss:AutoFitHeight="0">
    <Cell><Data ss:Type="Number">87</Data></Cell>
    <Cell><Data ss:Type="Number">69.099998474121094</Data></Cell>
    <Cell><Data ss:Type="Number">69.099998474121094</Data></Cell>
    <Cell><Data ss:Type="Number">69.099998474121094</Data></Cell>
    <Cell><Data ss:Type="Number">15.0767666666667</Data></Cell>
    <Cell><Data ss:Type="Number">15.0765666666667</Data></Cell>
    <Cell><Data ss:Type="Number">15.0831</Data></Cell>
    <Cell><Data ss:Type="Number">5</Data></Cell>
    <Cell><Data ss:Type="Number">5</Data></Cell>
    <Cell><Data ss:Type="Number">242117.16479030799</Data></Cell>
    <Cell><Data ss:Type="Number">107816</Data></Cell>
    <Cell><Data ss:Type="Number">216386.93600001099</Data></Cell>
    <Cell><Data ss:Type="Number">173393.586666663</Data></Cell>
    <Cell><Data ss:Type="Number">168192.29280000299</Data></Cell>
    <Cell><Data ss:Type="Number">403229.69381819398</Data></Cell>
    <Cell><Data ss:Type="Number">249383.31466666999</Data></Cell>
    <Cell><Data ss:Type="String"></Data></Cell>
    <Cell><Data ss:Type="String"></Data></Cell>
    <Cell><Data ss:Type="String">9</Data></Cell>
   </Row>
   <Row ss:AutoFitHeight="0">
    <Cell><Data ss:Type="Number">88</Data></Cell>
    <Cell><Data ss:Type="Number">92.099998474121094</Data></Cell>
    <Cell><Data ss:Type="Number">92.093072751244193</Data></Cell>
    <Cell><Data ss:Type="Number">92.099998474121094</Data></Cell>
    <Cell><Data ss:Type="Number">18.363383333333299</Data></Cell>
    <Cell><Data ss:Type="Number">18.3572666666667</Data></Cell>
    <Cell><Data ss:Type="Number">18.363566666666699</Data></Cell>
    <Cell><Data ss:Type="Number">5</Data></Cell>
    <Cell><Data ss:Type="Number">5</Data></Cell>
    <Cell><Data ss:Type="Number">172458.34382222599</Data></Cell>
    <Cell><Data ss:Type="Number">94888</Data></Cell>
    <Cell><Data ss:Type="Number">153631.63600001301</Data></Cell>
    <Cell><Data ss:Type="Number">140517.36800000101</Data></Cell>
    <Cell><Data ss:Type="Number">134451.25200000999</Data></Cell>
    <Cell><Data ss:Type="Number">255537.79911110699</Data></Cell>
    <Cell><Data ss:Type="Number">178153.66399999999</Data></Cell>
    <Cell><Data ss:Type="String"></Data></Cell>
    <Cell><Data ss:Type="String"></Data></Cell>
    <Cell><Data ss:Type="String">5</Data></Cell>
   </Row>
   <Row ss:AutoFitHeight="0">
    <Cell><Data ss:Type="Number">89</Data></Cell>
    <Cell><Data ss:Type="Number">121.09999847412099</Data></Cell>
    <Cell><Data ss:Type="Number">121.09999847412099</Data></Cell>
    <Cell><Data ss:Type="Number">121.09999847412099</Data></Cell>
    <Cell><Data ss:Type="Number">18.363383333333299</Data></Cell>
    <Cell><Data ss:Type="Number">18.3572666666667</Data></Cell>
    <Cell><Data ss:Type="Number">18.363566666666699</Data></Cell>
    <Cell><Data ss:Type="Number">5</Data></Cell>
    <Cell><Data ss:Type="Number">5</Data></Cell>
    <Cell><Data ss:Type="Number">172383.58686667</Data></Cell>
    <Cell><Data ss:Type="Number">95056</Data></Cell>
    <Cell><Data ss:Type="Number">154503.70000001299</Data></Cell>
    <Cell><Data ss:Type="Number">136308.44800000099</Data></Cell>
    <Cell><Data ss:Type="Number">129683.60600001</Data></Cell>
    <Cell><Data ss:Type="Number">260400.05333332901</Data></Cell>
    <Cell><Data ss:Type="Number">181022.12700000001</Data></Cell>
    <Cell><Data ss:Type="String"></Data></Cell>
    <Cell><Data ss:Type="String"></Data></Cell>
    <Cell><Data ss:Type="String">5</Data></Cell>
   </Row>
   <Row ss:AutoFitHeight="0">
    <Cell><Data ss:Type="Number">90</Data></Cell>
    <Cell><Data ss:Type="Number">147.10000610351599</Data></Cell>
    <Cell><Data ss:Type="Number">147.10000610351599</Data></Cell>
    <Cell><Data ss:Type="Number">147.10000610351599</Data></Cell>
    <Cell><Data ss:Type="Number">18.363483333333299</Data></Cell>
    <Cell><Data ss:Type="Number">18.3633666666667</Data></Cell>
    <Cell><Data ss:Type="Number">18.363583333333299</Data></Cell>
    <Cell><Data ss:Type="Number">5</Data></Cell>
    <Cell><Data ss:Type="Number">5</Data></Cell>
    <Cell><Data ss:Type="Number">165586.856933337</Data></Cell>
    <Cell><Data ss:Type="Number">92832</Data></Cell>
    <Cell><Data ss:Type="Number">148750.50000001199</Data></Cell>
    <Cell><Data ss:Type="Number">126679.408000001</Data></Cell>
    <Cell><Data ss:Type="Number">122516.99200000901</Data></Cell>
    <Cell><Data ss:Type="Number">254723.38666666299</Data></Cell>
    <Cell><Data ss:Type="Number">175263.99799999999</Data></Cell>
    <Cell><Data ss:Type="String"></Data></Cell>
    <Cell><Data ss:Type="String"></Data></Cell>
    <Cell><Data ss:Type="String">5</Data></Cell>
   </Row>
   <Row ss:AutoFitHeight="0">
    <Cell><Data ss:Type="Number">91</Data></Cell>
    <Cell><Data ss:Type="Number">65.099998474121094</Data></Cell>
    <Cell><Data ss:Type="Number">65.099998474121094</Data></Cell>
    <Cell><Data ss:Type="Number">65.099998474121094</Data></Cell>
    <Cell><Data ss:Type="Number">18.322458333333302</Data></Cell>
    <Cell><Data ss:Type="Number">18.275166666666699</Data></Cell>
    <Cell><Data ss:Type="Number">18.363583333333299</Data></Cell>
    <Cell><Data ss:Type="Number">10</Data></Cell>
    <Cell><Data ss:Type="Number">5</Data></Cell>
    <Cell><Data ss:Type="Number">156551.431314291</Data></Cell>
    <Cell><Data ss:Type="Number">84296</Data></Cell>
    <Cell><Data ss:Type="Number">152842.91428573299</Data></Cell>
    <Cell><Data ss:Type="Number">128574.93599999099</Data></Cell>
    <Cell><Data ss:Type="Number">135907.14285714799</Data></Cell>
    <Cell><Data ss:Type="Number">196047.19200000801</Data></Cell>
    <Cell><Data ss:Type="Number">169384.971428577</Data></Cell>
    <Cell><Data ss:Type="String"></Data></Cell>
    <Cell><Data ss:Type="String"></Data></Cell>
    <Cell><Data ss:Type="String">3</Data></Cell>
   </Row>
   <Row ss:AutoFitHeight="0">
    <Cell><Data ss:Type="Number">92</Data></Cell>
    <Cell><Data ss:Type="Number">128.10000610351599</Data></Cell>
    <Cell><Data ss:Type="Number">128.10000610351599</Data></Cell>
    <Cell><Data ss:Type="Number">128.10000610351599</Data></Cell>
    <Cell><Data ss:Type="Number">13.5374833333333</Data></Cell>
    <Cell><Data ss:Type="Number">13.537266666666699</Data></Cell>
    <Cell><Data ss:Type="Number">13.5437666666667</Data></Cell>
    <Cell><Data ss:Type="Number">5</Data></Cell>
    <Cell><Data ss:Type="Number">5</Data></Cell>
    <Cell><Data ss:Type="Number">216875.24544090999</Data></Cell>
    <Cell><Data ss:Type="Number">87952</Data></Cell>
    <Cell><Data ss:Type="Number">191264.63345454499</Data></Cell>
    <Cell><Data ss:Type="Number">166884.073272732</Data></Cell>
    <Cell><Data ss:Type="Number">165833.19272727199</Data></Cell>
    <Cell><Data ss:Type="Number">320940.748000002</Data></Cell>
    <Cell><Data ss:Type="Number">239453.57975</Data></Cell>
    <Cell><Data ss:Type="String"></Data></Cell>
    <Cell><Data ss:Type="String"></Data></Cell>
    <Cell><Data ss:Type="String">2</Data></Cell>
   </Row>
   <Row ss:AutoFitHeight="0">
    <Cell><Data ss:Type="Number">93</Data></Cell>
    <Cell><Data ss:Type="Number">121.09999847412099</Data></Cell>
    <Cell><Data ss:Type="Number">121.079066704235</Data></Cell>
    <Cell><Data ss:Type="Number">121.09999847412099</Data></Cell>
    <Cell><Data ss:Type="Number">22.855116666666699</Data></Cell>
    <Cell><Data ss:Type="Number">22.848933333333299</Data></Cell>
    <Cell><Data ss:Type="Number">22.855316666666699</Data></Cell>
    <Cell><Data ss:Type="Number">5</Data></Cell>
    <Cell><Data ss:Type="Number">5</Data></Cell>
    <Cell><Data ss:Type="Number">157826.155605557</Data></Cell>
    <Cell><Data ss:Type="Number">94448</Data></Cell>
    <Cell><Data ss:Type="Number">137686.18800000101</Data></Cell>
    <Cell><Data ss:Type="Number">120350.887999992</Data></Cell>
    <Cell><Data ss:Type="Number">111919.27825</Data></Cell>
    <Cell><Data ss:Type="Number">253530.529777791</Data></Cell>
    <Cell><Data ss:Type="Number">165643.894</Data></Cell>
    <Cell><Data ss:Type="String"></Data></Cell>
    <Cell><Data ss:Type="String"></Data></Cell>
    <Cell><Data ss:Type="String">4</Data></Cell>
   </Row>
   <Row ss:AutoFitHeight="0">
    <Cell><Data ss:Type="Number">94</Data></Cell>
    <Cell><Data ss:Type="Number">85.099998474121094</Data></Cell>
    <Cell><Data ss:Type="Number">85.099998474121094</Data></Cell>
    <Cell><Data ss:Type="Number">85.199996948242202</Data></Cell>
    <Cell><Data ss:Type="Number">13.537333333333301</Data></Cell>
    <Cell><Data ss:Type="Number">13.4237</Data></Cell>
    <Cell><Data ss:Type="Number">13.5374833333333</Data></Cell>
    <Cell><Data ss:Type="Number">6</Data></Cell>
    <Cell><Data ss:Type="Number">5</Data></Cell>
    <Cell><Data ss:Type="Number">210558.39495454601</Data></Cell>
    <Cell><Data ss:Type="Number">88376</Data></Cell>
    <Cell><Data ss:Type="Number">191672.39999999799</Data></Cell>
    <Cell><Data ss:Type="Number">173877.97950000601</Data></Cell>
    <Cell><Data ss:Type="Number">158494.603999999</Data></Cell>
    <Cell><Data ss:Type="Number">304414.89818181703</Data></Cell>
    <Cell><Data ss:Type="Number">224332.09309090799</Data></Cell>
    <Cell><Data ss:Type="String"></Data></Cell>
    <Cell><Data ss:Type="String"></Data></Cell>
    <Cell><Data ss:Type="String">2</Data></Cell>
   </Row>
   <Row ss:AutoFitHeight="0">
    <Cell><Data ss:Type="Number">95</Data></Cell>
    <Cell><Data ss:Type="Number">53.099998474121101</Data></Cell>
    <Cell><Data ss:Type="Number">53.089866640208598</Data></Cell>
    <Cell><Data ss:Type="Number">53.099998474121101</Data></Cell>
    <Cell><Data ss:Type="Number">22.849016666666699</Data></Cell>
    <Cell><Data ss:Type="Number">22.848933333333299</Data></Cell>
    <Cell><Data ss:Type="Number">22.855133333333299</Data></Cell>
    <Cell><Data ss:Type="Number">5</Data></Cell>
    <Cell><Data ss:Type="Number">5</Data></Cell>
    <Cell><Data ss:Type="Number">152805.058666667</Data></Cell>
    <Cell><Data ss:Type="Number">79432</Data></Cell>
    <Cell><Data ss:Type="Number">140995.79200000101</Data></Cell>
    <Cell><Data ss:Type="Number">131951.155999991</Data></Cell>
    <Cell><Data ss:Type="Number">125530.84699999999</Data></Cell>
    <Cell><Data ss:Type="Number">205904.053333344</Data></Cell>
    <Cell><Data ss:Type="Number">159643.44500000001</Data></Cell>
    <Cell><Data ss:Type="String"></Data></Cell>
    <Cell><Data ss:Type="String"></Data></Cell>
    <Cell><Data ss:Type="String">10</Data></Cell>
   </Row>
   <Row ss:AutoFitHeight="0">
    <Cell><Data ss:Type="Number">96</Data></Cell>
    <Cell><Data ss:Type="Number">201.10000610351599</Data></Cell>
    <Cell><Data ss:Type="Number">201.10000610351599</Data></Cell>
    <Cell><Data ss:Type="Number">201.10673668840599</Data></Cell>
    <Cell><Data ss:Type="Number">32.810333333333297</Data></Cell>
    <Cell><Data ss:Type="Number">32.81015</Data></Cell>
    <Cell><Data ss:Type="Number">32.816466666666699</Data></Cell>
    <Cell><Data ss:Type="Number">5</Data></Cell>
    <Cell><Data ss:Type="Number">5</Data></Cell>
    <Cell><Data ss:Type="Number">166162.87573333201</Data></Cell>
    <Cell><Data ss:Type="Number">94920</Data></Cell>
    <Cell><Data ss:Type="Number">136710.03911111699</Data></Cell>
    <Cell><Data ss:Type="Number">125347.315555561</Data></Cell>
    <Cell><Data ss:Type="Number">118301.733333332</Data></Cell>
    <Cell><Data ss:Type="Number">269676.92088886502</Data></Cell>
    <Cell><Data ss:Type="Number">180778.36977778701</Data></Cell>
    <Cell><Data ss:Type="String">[5][M]+</Data></Cell>
    <Cell><Data ss:Type="String"></Data></Cell>
    <Cell><Data ss:Type="String">11</Data></Cell>
   </Row>
   <Row ss:AutoFitHeight="0">
    <Cell><Data ss:Type="Number">97</Data></Cell>
    <Cell><Data ss:Type="Number">175.10000610351599</Data></Cell>
    <Cell><Data ss:Type="Number">175.10000610351599</Data></Cell>
    <Cell><Data ss:Type="Number">175.114998957399</Data></Cell>
    <Cell><Data ss:Type="Number">22.855116666666699</Data></Cell>
    <Cell><Data ss:Type="Number">22.848933333333299</Data></Cell>
    <Cell><Data ss:Type="Number">22.855316666666699</Data></Cell>
    <Cell><Data ss:Type="Number">5</Data></Cell>
    <Cell><Data ss:Type="Number">5</Data></Cell>
    <Cell><Data ss:Type="Number">146161.851600002</Data></Cell>
    <Cell><Data ss:Type="Number">89784</Data></Cell>
    <Cell><Data ss:Type="Number">127557.528000001</Data></Cell>
    <Cell><Data ss:Type="Number">114573.463999992</Data></Cell>
    <Cell><Data ss:Type="Number">110176.84600000001</Data></Cell>
    <Cell><Data ss:Type="Number">218279.436000018</Data></Cell>
    <Cell><Data ss:Type="Number">160221.984</Data></Cell>
    <Cell><Data ss:Type="String">[3][M]+</Data></Cell>
    <Cell><Data ss:Type="String"></Data></Cell>
    <Cell><Data ss:Type="String">4</Data></Cell>
   </Row>
   <Row ss:AutoFitHeight="0">
    <Cell><Data ss:Type="Number">98</Data></Cell>
    <Cell><Data ss:Type="Number">148.10379036605099</Data></Cell>
    <Cell><Data ss:Type="Number">148.10000610351599</Data></Cell>
    <Cell><Data ss:Type="Number">148.19999694824199</Data></Cell>
    <Cell><Data ss:Type="Number">18.363433333333301</Data></Cell>
    <Cell><Data ss:Type="Number">18.300283333333301</Data></Cell>
    <Cell><Data ss:Type="Number">18.363583333333299</Data></Cell>
    <Cell><Data ss:Type="Number">6</Data></Cell>
    <Cell><Data ss:Type="Number">5</Data></Cell>
    <Cell><Data ss:Type="Number">149890.81517777999</Data></Cell>
    <Cell><Data ss:Type="Number">86160</Data></Cell>
    <Cell><Data ss:Type="Number">131893.62400001101</Data></Cell>
    <Cell><Data ss:Type="Number">120051.701888886</Data></Cell>
    <Cell><Data ss:Type="Number">110655.428000008</Data></Cell>
    <Cell><Data ss:Type="Number">224932.23999999699</Data></Cell>
    <Cell><Data ss:Type="Number">161921.08199999601</Data></Cell>
    <Cell><Data ss:Type="String"></Data></Cell>
    <Cell><Data ss:Type="String"></Data></Cell>
    <Cell><Data ss:Type="String">5</Data></Cell>
   </Row>
   <Row ss:AutoFitHeight="0">
    <Cell><Data ss:Type="Number">99</Data></Cell>
    <Cell><Data ss:Type="Number">80.099998474121094</Data></Cell>
    <Cell><Data ss:Type="Number">80.079376948474206</Data></Cell>
    <Cell><Data ss:Type="Number">80.099998474121094</Data></Cell>
    <Cell><Data ss:Type="Number">19.126833333333298</Data></Cell>
    <Cell><Data ss:Type="Number">19.126716666666699</Data></Cell>
    <Cell><Data ss:Type="Number">19.126933333333302</Data></Cell>
    <Cell><Data ss:Type="Number">5</Data></Cell>
    <Cell><Data ss:Type="Number">5</Data></Cell>
    <Cell><Data ss:Type="Number">139196.58024285399</Data></Cell>
    <Cell><Data ss:Type="Number">81928</Data></Cell>
    <Cell><Data ss:Type="Number">126682.057500001</Data></Cell>
    <Cell><Data ss:Type="Number">111704.434000001</Data></Cell>
    <Cell><Data ss:Type="Number">101585.365714281</Data></Cell>
    <Cell><Data ss:Type="Number">204850.255999986</Data></Cell>
    <Cell><Data ss:Type="Number">151160.78800000099</Data></Cell>
    <Cell><Data ss:Type="String"></Data></Cell>
    <Cell><Data ss:Type="String"></Data></Cell>
    <Cell><Data ss:Type="String">6</Data></Cell>
   </Row>
   <Row ss:AutoFitHeight="0">
    <Cell><Data ss:Type="Number">100</Data></Cell>
    <Cell><Data ss:Type="Number">161.10000610351599</Data></Cell>
    <Cell><Data ss:Type="Number">161.10000610351599</Data></Cell>
    <Cell><Data ss:Type="Number">161.10000610351599</Data></Cell>
    <Cell><Data ss:Type="Number">22.855233333333299</Data></Cell>
    <Cell><Data ss:Type="Number">22.855116666666699</Data></Cell>
    <Cell><Data ss:Type="Number">22.855333333333299</Data></Cell>
    <Cell><Data ss:Type="Number">5</Data></Cell>
    <Cell><Data ss:Type="Number">5</Data></Cell>
    <Cell><Data ss:Type="Number">141766.708200002</Data></Cell>
    <Cell><Data ss:Type="Number">87824</Data></Cell>
    <Cell><Data ss:Type="Number">127239.58800000099</Data></Cell>
    <Cell><Data ss:Type="Number">110310.039999992</Data></Cell>
    <Cell><Data ss:Type="Number">104658.008</Data></Cell>
    <Cell><Data ss:Type="Number">214664.004000018</Data></Cell>
    <Cell><Data ss:Type="Number">151961.90100000001</Data></Cell>
    <Cell><Data ss:Type="String"></Data></Cell>
    <Cell><Data ss:Type="String"></Data></Cell>
    <Cell><Data ss:Type="String">4</Data></Cell>
   </Row>
   <Row ss:AutoFitHeight="0">
    <Cell><Data ss:Type="Number">101</Data></Cell>
    <Cell><Data ss:Type="Number">83.099998474121094</Data></Cell>
    <Cell><Data ss:Type="Number">83.099998474121094</Data></Cell>
    <Cell><Data ss:Type="Number">83.099998474121094</Data></Cell>
    <Cell><Data ss:Type="Number">15.0829</Data></Cell>
    <Cell><Data ss:Type="Number">15.0765666666667</Data></Cell>
    <Cell><Data ss:Type="Number">15.0831</Data></Cell>
    <Cell><Data ss:Type="Number">5</Data></Cell>
    <Cell><Data ss:Type="Number">5</Data></Cell>
    <Cell><Data ss:Type="Number">195259.36341818501</Data></Cell>
    <Cell><Data ss:Type="Number">89832</Data></Cell>
    <Cell><Data ss:Type="Number">159494.65422222999</Data></Cell>
    <Cell><Data ss:Type="Number">152886.747999999</Data></Cell>
    <Cell><Data ss:Type="Number">147980.98909090899</Data></Cell>
    <Cell><Data ss:Type="Number">312592.55200000701</Data></Cell>
    <Cell><Data ss:Type="Number">203341.87377778001</Data></Cell>
    <Cell><Data ss:Type="String"></Data></Cell>
    <Cell><Data ss:Type="String"></Data></Cell>
    <Cell><Data ss:Type="String">9</Data></Cell>
   </Row>
   <Row ss:AutoFitHeight="0">
    <Cell><Data ss:Type="Number">102</Data></Cell>
    <Cell><Data ss:Type="Number">65.099998474121094</Data></Cell>
    <Cell><Data ss:Type="Number">65.088820556213904</Data></Cell>
    <Cell><Data ss:Type="Number">65.099998474121094</Data></Cell>
    <Cell><Data ss:Type="Number">22.849016666666699</Data></Cell>
    <Cell><Data ss:Type="Number">22.848933333333299</Data></Cell>
    <Cell><Data ss:Type="Number">22.855133333333299</Data></Cell>
    <Cell><Data ss:Type="Number">5</Data></Cell>
    <Cell><Data ss:Type="Number">5</Data></Cell>
    <Cell><Data ss:Type="Number">142179.63225</Data></Cell>
    <Cell><Data ss:Type="Number">74504</Data></Cell>
    <Cell><Data ss:Type="Number">132111.640000001</Data></Cell>
    <Cell><Data ss:Type="Number">120853.535999992</Data></Cell>
    <Cell><Data ss:Type="Number">115593.45525</Data></Cell>
    <Cell><Data ss:Type="Number">192725.10400001</Data></Cell>
    <Cell><Data ss:Type="Number">149614.42600000001</Data></Cell>
    <Cell><Data ss:Type="String"></Data></Cell>
    <Cell><Data ss:Type="String"></Data></Cell>
    <Cell><Data ss:Type="String">10</Data></Cell>
   </Row>
   <Row ss:AutoFitHeight="0">
    <Cell><Data ss:Type="Number">103</Data></Cell>
    <Cell><Data ss:Type="Number">91.099998474121094</Data></Cell>
    <Cell><Data ss:Type="Number">91.099998474121094</Data></Cell>
    <Cell><Data ss:Type="Number">91.099998474121094</Data></Cell>
    <Cell><Data ss:Type="Number">18.6032166666667</Data></Cell>
    <Cell><Data ss:Type="Number">18.603100000000001</Data></Cell>
    <Cell><Data ss:Type="Number">18.6033166666667</Data></Cell>
    <Cell><Data ss:Type="Number">5</Data></Cell>
    <Cell><Data ss:Type="Number">5</Data></Cell>
    <Cell><Data ss:Type="Number">124132.561500002</Data></Cell>
    <Cell><Data ss:Type="Number">74824</Data></Cell>
    <Cell><Data ss:Type="Number">110479.950857148</Data></Cell>
    <Cell><Data ss:Type="Number">104430.799500001</Data></Cell>
    <Cell><Data ss:Type="Number">95951.321142861299</Data></Cell>
    <Cell><Data ss:Type="Number">175009.31600000101</Data></Cell>
    <Cell><Data ss:Type="Number">134791.420000001</Data></Cell>
    <Cell><Data ss:Type="String"></Data></Cell>
    <Cell><Data ss:Type="String"></Data></Cell>
    <Cell><Data ss:Type="String">8</Data></Cell>
   </Row>
   <Row ss:AutoFitHeight="0">
    <Cell><Data ss:Type="Number">104</Data></Cell>
    <Cell><Data ss:Type="Number">134.10000610351599</Data></Cell>
    <Cell><Data ss:Type="Number">134.10000610351599</Data></Cell>
    <Cell><Data ss:Type="Number">134.10000610351599</Data></Cell>
    <Cell><Data ss:Type="Number">18.363483333333299</Data></Cell>
    <Cell><Data ss:Type="Number">18.3633666666667</Data></Cell>
    <Cell><Data ss:Type="Number">18.363583333333299</Data></Cell>
    <Cell><Data ss:Type="Number">5</Data></Cell>
    <Cell><Data ss:Type="Number">5</Data></Cell>
    <Cell><Data ss:Type="Number">137344.478133336</Data></Cell>
    <Cell><Data ss:Type="Number">76688</Data></Cell>
    <Cell><Data ss:Type="Number">122594.63600001</Data></Cell>
    <Cell><Data ss:Type="Number">104275.23600000099</Data></Cell>
    <Cell><Data ss:Type="Number">102449.867000008</Data></Cell>
    <Cell><Data ss:Type="Number">211971.27466666399</Data></Cell>
    <Cell><Data ss:Type="Number">145431.37700000001</Data></Cell>
    <Cell><Data ss:Type="String"></Data></Cell>
    <Cell><Data ss:Type="String"></Data></Cell>
    <Cell><Data ss:Type="String">5</Data></Cell>
   </Row>
   <Row ss:AutoFitHeight="0">
    <Cell><Data ss:Type="Number">105</Data></Cell>
    <Cell><Data ss:Type="Number">80.099998474121094</Data></Cell>
    <Cell><Data ss:Type="Number">80.099998474121094</Data></Cell>
    <Cell><Data ss:Type="Number">80.099998474121094</Data></Cell>
    <Cell><Data ss:Type="Number">18.322458333333302</Data></Cell>
    <Cell><Data ss:Type="Number">18.275166666666699</Data></Cell>
    <Cell><Data ss:Type="Number">18.363583333333299</Data></Cell>
    <Cell><Data ss:Type="Number">10</Data></Cell>
    <Cell><Data ss:Type="Number">5</Data></Cell>
    <Cell><Data ss:Type="Number">127100.065385283</Data></Cell>
    <Cell><Data ss:Type="Number">69056</Data></Cell>
    <Cell><Data ss:Type="Number">97229.080000007903</Data></Cell>
    <Cell><Data ss:Type="Number">181604.91054545401</Data></Cell>
    <Cell><Data ss:Type="Number">83866.714666664295</Data></Cell>
    <Cell><Data ss:Type="Number">160371.97371429301</Data></Cell>
    <Cell><Data ss:Type="Number">112427.647999997</Data></Cell>
    <Cell><Data ss:Type="String"></Data></Cell>
    <Cell><Data ss:Type="String"></Data></Cell>
    <Cell><Data ss:Type="String">3</Data></Cell>
   </Row>
   <Row ss:AutoFitHeight="0">
    <Cell><Data ss:Type="Number">106</Data></Cell>
    <Cell><Data ss:Type="Number">121.09999847412099</Data></Cell>
    <Cell><Data ss:Type="Number">121.09999847412099</Data></Cell>
    <Cell><Data ss:Type="Number">121.09999847412099</Data></Cell>
    <Cell><Data ss:Type="Number">19.126833333333298</Data></Cell>
    <Cell><Data ss:Type="Number">19.126716666666699</Data></Cell>
    <Cell><Data ss:Type="Number">19.126933333333302</Data></Cell>
    <Cell><Data ss:Type="Number">5</Data></Cell>
    <Cell><Data ss:Type="Number">5</Data></Cell>
    <Cell><Data ss:Type="Number">124059.91455714</Data></Cell>
    <Cell><Data ss:Type="Number">73928</Data></Cell>
    <Cell><Data ss:Type="Number">110794.141500001</Data></Cell>
    <Cell><Data ss:Type="Number">100705.981000001</Data></Cell>
    <Cell><Data ss:Type="Number">89460.514285710495</Data></Cell>
    <Cell><Data ss:Type="Number">182452.139999987</Data></Cell>
    <Cell><Data ss:Type="Number">136886.79600000099</Data></Cell>
    <Cell><Data ss:Type="String"></Data></Cell>
    <Cell><Data ss:Type="String"></Data></Cell>
    <Cell><Data ss:Type="String">6</Data></Cell>
   </Row>
   <Row ss:AutoFitHeight="0">
    <Cell><Data ss:Type="Number">107</Data></Cell>
    <Cell><Data ss:Type="Number">135.10000610351599</Data></Cell>
    <Cell><Data ss:Type="Number">135.10000610351599</Data></Cell>
    <Cell><Data ss:Type="Number">135.10000610351599</Data></Cell>
    <Cell><Data ss:Type="Number">22.855116666666699</Data></Cell>
    <Cell><Data ss:Type="Number">22.848933333333299</Data></Cell>
    <Cell><Data ss:Type="Number">22.855316666666699</Data></Cell>
    <Cell><Data ss:Type="Number">5</Data></Cell>
    <Cell><Data ss:Type="Number">5</Data></Cell>
    <Cell><Data ss:Type="Number">135032.69047222301</Data></Cell>
    <Cell><Data ss:Type="Number">77880</Data></Cell>
    <Cell><Data ss:Type="Number">118370.57600000101</Data></Cell>
    <Cell><Data ss:Type="Number">104029.96799999299</Data></Cell>
    <Cell><Data ss:Type="Number">99533.697249999896</Data></Cell>
    <Cell><Data ss:Type="Number">210878.32711112199</Data></Cell>
    <Cell><Data ss:Type="Number">142350.88399999999</Data></Cell>
    <Cell><Data ss:Type="String"></Data></Cell>
    <Cell><Data ss:Type="String"></Data></Cell>
    <Cell><Data ss:Type="String">4</Data></Cell>
   </Row>
   <Row ss:AutoFitHeight="0">
    <Cell><Data ss:Type="Number">108</Data></Cell>
    <Cell><Data ss:Type="Number">86.099998474121094</Data></Cell>
    <Cell><Data ss:Type="Number">86.099998474121094</Data></Cell>
    <Cell><Data ss:Type="Number">86.099998474121094</Data></Cell>
    <Cell><Data ss:Type="Number">18.281466666666699</Data></Cell>
    <Cell><Data ss:Type="Number">18.28135</Data></Cell>
    <Cell><Data ss:Type="Number">18.281566666666698</Data></Cell>
    <Cell><Data ss:Type="Number">5</Data></Cell>
    <Cell><Data ss:Type="Number">5</Data></Cell>
    <Cell><Data ss:Type="Number">208755.50773047999</Data></Cell>
    <Cell><Data ss:Type="Number">69592</Data></Cell>
    <Cell><Data ss:Type="Number">172462.28072726299</Data></Cell>
    <Cell><Data ss:Type="Number">162041.681454545</Data></Cell>
    <Cell><Data ss:Type="Number">154966.984000005</Data></Cell>
    <Cell><Data ss:Type="Number">362476.73647058499</Data></Cell>
    <Cell><Data ss:Type="Number">191829.85600000399</Data></Cell>
    <Cell><Data ss:Type="String"></Data></Cell>
    <Cell><Data ss:Type="String"></Data></Cell>
    <Cell><Data ss:Type="String">1</Data></Cell>
   </Row>
   <Row ss:AutoFitHeight="0">
    <Cell><Data ss:Type="Number">109</Data></Cell>
    <Cell><Data ss:Type="Number">119.09999847412099</Data></Cell>
    <Cell><Data ss:Type="Number">119.09999847412099</Data></Cell>
    <Cell><Data ss:Type="Number">119.09999847412099</Data></Cell>
    <Cell><Data ss:Type="Number">20.167833333333299</Data></Cell>
    <Cell><Data ss:Type="Number">20.167633333333299</Data></Cell>
    <Cell><Data ss:Type="Number">20.173966666666701</Data></Cell>
    <Cell><Data ss:Type="Number">5</Data></Cell>
    <Cell><Data ss:Type="Number">5</Data></Cell>
    <Cell><Data ss:Type="Number">120090.08732857399</Data></Cell>
    <Cell><Data ss:Type="Number">75656</Data></Cell>
    <Cell><Data ss:Type="Number">101661.051428576</Data></Cell>
    <Cell><Data ss:Type="Number">93841.505000000601</Data></Cell>
    <Cell><Data ss:Type="Number">90525.466500000606</Data></Cell>
    <Cell><Data ss:Type="Number">191115.24800000101</Data></Cell>
    <Cell><Data ss:Type="Number">123307.165714291</Data></Cell>
    <Cell><Data ss:Type="String"></Data></Cell>
    <Cell><Data ss:Type="String"></Data></Cell>
    <Cell><Data ss:Type="String">12</Data></Cell>
   </Row>
   <Row ss:AutoFitHeight="0">
    <Cell><Data ss:Type="Number">110</Data></Cell>
    <Cell><Data ss:Type="Number">79.099998474121094</Data></Cell>
    <Cell><Data ss:Type="Number">79.094265694527493</Data></Cell>
    <Cell><Data ss:Type="Number">79.099998474121094</Data></Cell>
    <Cell><Data ss:Type="Number">13.537383333333301</Data></Cell>
    <Cell><Data ss:Type="Number">13.537266666666699</Data></Cell>
    <Cell><Data ss:Type="Number">13.5374833333333</Data></Cell>
    <Cell><Data ss:Type="Number">5</Data></Cell>
    <Cell><Data ss:Type="Number">5</Data></Cell>
    <Cell><Data ss:Type="Number">180412.299744057</Data></Cell>
    <Cell><Data ss:Type="Number">65760</Data></Cell>
    <Cell><Data ss:Type="Number">161227.430181818</Data></Cell>
    <Cell><Data ss:Type="Number">133860.310000003</Data></Cell>
    <Cell><Data ss:Type="Number">160514.65850000299</Data></Cell>
    <Cell><Data ss:Type="Number">243506.83950000201</Data></Cell>
    <Cell><Data ss:Type="Number">202952.260538459</Data></Cell>
    <Cell><Data ss:Type="String"></Data></Cell>
    <Cell><Data ss:Type="String"></Data></Cell>
    <Cell><Data ss:Type="String">2</Data></Cell>
   </Row>
   <Row ss:AutoFitHeight="0">
    <Cell><Data ss:Type="Number">111</Data></Cell>
    <Cell><Data ss:Type="Number">91.099998474121094</Data></Cell>
    <Cell><Data ss:Type="Number">91.099998474121094</Data></Cell>
    <Cell><Data ss:Type="Number">91.099998474121094</Data></Cell>
    <Cell><Data ss:Type="Number">19.126833333333298</Data></Cell>
    <Cell><Data ss:Type="Number">19.126716666666699</Data></Cell>
    <Cell><Data ss:Type="Number">19.126933333333302</Data></Cell>
    <Cell><Data ss:Type="Number">5</Data></Cell>
    <Cell><Data ss:Type="Number">5</Data></Cell>
    <Cell><Data ss:Type="Number">116666.598871425</Data></Cell>
    <Cell><Data ss:Type="Number">63912</Data></Cell>
    <Cell><Data ss:Type="Number">103568.33142856701</Data></Cell>
    <Cell><Data ss:Type="Number">100654.883500001</Data></Cell>
    <Cell><Data ss:Type="Number">90153.795428567595</Data></Cell>
    <Cell><Data ss:Type="Number">159599.82399998899</Data></Cell>
    <Cell><Data ss:Type="Number">129356.16000000099</Data></Cell>
    <Cell><Data ss:Type="String"></Data></Cell>
    <Cell><Data ss:Type="String"></Data></Cell>
    <Cell><Data ss:Type="String">6</Data></Cell>
   </Row>
   <Row ss:AutoFitHeight="0">
    <Cell><Data ss:Type="Number">112</Data></Cell>
    <Cell><Data ss:Type="Number">94.099998474121094</Data></Cell>
    <Cell><Data ss:Type="Number">94.099998474121094</Data></Cell>
    <Cell><Data ss:Type="Number">94.199996948242202</Data></Cell>
    <Cell><Data ss:Type="Number">18.281558333333301</Data></Cell>
    <Cell><Data ss:Type="Number">18.224599999999999</Data></Cell>
    <Cell><Data ss:Type="Number">18.363583333333299</Data></Cell>
    <Cell><Data ss:Type="Number">10</Data></Cell>
    <Cell><Data ss:Type="Number">5</Data></Cell>
    <Cell><Data ss:Type="Number">122085.25853506599</Data></Cell>
    <Cell><Data ss:Type="Number">65432</Data></Cell>
    <Cell><Data ss:Type="Number">139661.83781818199</Data></Cell>
    <Cell><Data ss:Type="Number">98846.514285717698</Data></Cell>
    <Cell><Data ss:Type="Number">87498.740571432398</Data></Cell>
    <Cell><Data ss:Type="Number">159287.714285706</Data></Cell>
    <Cell><Data ss:Type="Number">125131.48571429</Data></Cell>
    <Cell><Data ss:Type="String"></Data></Cell>
    <Cell><Data ss:Type="String"></Data></Cell>
    <Cell><Data ss:Type="String">1</Data></Cell>
   </Row>
   <Row ss:AutoFitHeight="0">
    <Cell><Data ss:Type="Number">113</Data></Cell>
    <Cell><Data ss:Type="Number">115.09327341632699</Data></Cell>
    <Cell><Data ss:Type="Number">115.089162059285</Data></Cell>
    <Cell><Data ss:Type="Number">115.09999847412099</Data></Cell>
    <Cell><Data ss:Type="Number">22.855116666666699</Data></Cell>
    <Cell><Data ss:Type="Number">22.848933333333299</Data></Cell>
    <Cell><Data ss:Type="Number">22.855316666666699</Data></Cell>
    <Cell><Data ss:Type="Number">5</Data></Cell>
    <Cell><Data ss:Type="Number">5</Data></Cell>
    <Cell><Data ss:Type="Number">115315.728475001</Data></Cell>
    <Cell><Data ss:Type="Number">64520</Data></Cell>
    <Cell><Data ss:Type="Number">107082.192000001</Data></Cell>
    <Cell><Data ss:Type="Number">95590.931999993496</Data></Cell>
    <Cell><Data ss:Type="Number">93598.750374999901</Data></Cell>
    <Cell><Data ss:Type="Number">155681.59200001301</Data></Cell>
    <Cell><Data ss:Type="Number">124625.17600000001</Data></Cell>
    <Cell><Data ss:Type="String"></Data></Cell>
    <Cell><Data ss:Type="String"></Data></Cell>
    <Cell><Data ss:Type="String">4</Data></Cell>
   </Row>
   <Row ss:AutoFitHeight="0">
    <Cell><Data ss:Type="Number">114</Data></Cell>
    <Cell><Data ss:Type="Number">79.099998474121094</Data></Cell>
    <Cell><Data ss:Type="Number">79.093094641484697</Data></Cell>
    <Cell><Data ss:Type="Number">79.099998474121094</Data></Cell>
    <Cell><Data ss:Type="Number">19.126733333333299</Data></Cell>
    <Cell><Data ss:Type="Number">19.120616666666699</Data></Cell>
    <Cell><Data ss:Type="Number">19.126899999999999</Data></Cell>
    <Cell><Data ss:Type="Number">5</Data></Cell>
    <Cell><Data ss:Type="Number">5</Data></Cell>
    <Cell><Data ss:Type="Number">105509.571499998</Data></Cell>
    <Cell><Data ss:Type="Number">59600</Data></Cell>
    <Cell><Data ss:Type="Number">97893.3475000006</Data></Cell>
    <Cell><Data ss:Type="Number">91033.0350000006</Data></Cell>
    <Cell><Data ss:Type="Number">80971.9829999965</Data></Cell>
    <Cell><Data ss:Type="Number">145777.00399999</Data></Cell>
    <Cell><Data ss:Type="Number">111872.488000001</Data></Cell>
    <Cell><Data ss:Type="String"></Data></Cell>
    <Cell><Data ss:Type="String"></Data></Cell>
    <Cell><Data ss:Type="String">6</Data></Cell>
   </Row>
   <Row ss:AutoFitHeight="0">
    <Cell><Data ss:Type="Number">115</Data></Cell>
    <Cell><Data ss:Type="Number">117.092402940553</Data></Cell>
    <Cell><Data ss:Type="Number">117.085144358834</Data></Cell>
    <Cell><Data ss:Type="Number">117.09999847412099</Data></Cell>
    <Cell><Data ss:Type="Number">22.855116666666699</Data></Cell>
    <Cell><Data ss:Type="Number">22.848933333333299</Data></Cell>
    <Cell><Data ss:Type="Number">22.855316666666699</Data></Cell>
    <Cell><Data ss:Type="Number">5</Data></Cell>
    <Cell><Data ss:Type="Number">5</Data></Cell>
    <Cell><Data ss:Type="Number">111003.209125001</Data></Cell>
    <Cell><Data ss:Type="Number">61592</Data></Cell>
    <Cell><Data ss:Type="Number">102173.80400000099</Data></Cell>
    <Cell><Data ss:Type="Number">91123.496499993795</Data></Cell>
    <Cell><Data ss:Type="Number">85819.521124999897</Data></Cell>
    <Cell><Data ss:Type="Number">156738.36400001301</Data></Cell>
    <Cell><Data ss:Type="Number">119160.86</Data></Cell>
    <Cell><Data ss:Type="String"></Data></Cell>
    <Cell><Data ss:Type="String"></Data></Cell>
    <Cell><Data ss:Type="String">4</Data></Cell>
   </Row>
   <Row ss:AutoFitHeight="0">
    <Cell><Data ss:Type="Number">116</Data></Cell>
    <Cell><Data ss:Type="Number">73.039933877581106</Data></Cell>
    <Cell><Data ss:Type="Number">73.008616311431695</Data></Cell>
    <Cell><Data ss:Type="Number">73.0540169082782</Data></Cell>
    <Cell><Data ss:Type="Number">17.618950000000002</Data></Cell>
    <Cell><Data ss:Type="Number">17.612766666666701</Data></Cell>
    <Cell><Data ss:Type="Number">17.6252833333333</Data></Cell>
    <Cell><Data ss:Type="Number">5</Data></Cell>
    <Cell><Data ss:Type="Number">5</Data></Cell>
    <Cell><Data ss:Type="Number">166395.33141096099</Data></Cell>
    <Cell><Data ss:Type="Number">65376</Data></Cell>
    <Cell><Data ss:Type="Number">141067.23490909801</Data></Cell>
    <Cell><Data ss:Type="Number">110515.99020000199</Data></Cell>
    <Cell><Data ss:Type="Number">127579.574769232</Data></Cell>
    <Cell><Data ss:Type="Number">227793.41200000499</Data></Cell>
    <Cell><Data ss:Type="Number">225020.44517647001</Data></Cell>
    <Cell><Data ss:Type="String"></Data></Cell>
    <Cell><Data ss:Type="String"></Data></Cell>
    <Cell><Data ss:Type="String">13</Data></Cell>
   </Row>
   <Row ss:AutoFitHeight="0">
    <Cell><Data ss:Type="Number">117</Data></Cell>
    <Cell><Data ss:Type="Number">69.099998474121094</Data></Cell>
    <Cell><Data ss:Type="Number">69.099998474121094</Data></Cell>
    <Cell><Data ss:Type="Number">69.099998474121094</Data></Cell>
    <Cell><Data ss:Type="Number">18.6032166666667</Data></Cell>
    <Cell><Data ss:Type="Number">18.603100000000001</Data></Cell>
    <Cell><Data ss:Type="Number">18.6033166666667</Data></Cell>
    <Cell><Data ss:Type="Number">5</Data></Cell>
    <Cell><Data ss:Type="Number">5</Data></Cell>
    <Cell><Data ss:Type="Number">97345.630028572297</Data></Cell>
    <Cell><Data ss:Type="Number">58776</Data></Cell>
    <Cell><Data ss:Type="Number">87295.902857146604</Data></Cell>
    <Cell><Data ss:Type="Number">83655.313000000504</Data></Cell>
    <Cell><Data ss:Type="Number">76277.576571431899</Data></Cell>
    <Cell><Data ss:Type="Number">141643.784000001</Data></Cell>
    <Cell><Data ss:Type="Number">97855.573714281505</Data></Cell>
    <Cell><Data ss:Type="String"></Data></Cell>
    <Cell><Data ss:Type="String"></Data></Cell>
    <Cell><Data ss:Type="String">8</Data></Cell>
   </Row>
   <Row ss:AutoFitHeight="0">
    <Cell><Data ss:Type="Number">118</Data></Cell>
    <Cell><Data ss:Type="Number">189.17065337531099</Data></Cell>
    <Cell><Data ss:Type="Number">189.15123806548101</Data></Cell>
    <Cell><Data ss:Type="Number">189.19999694824199</Data></Cell>
    <Cell><Data ss:Type="Number">18.363483333333299</Data></Cell>
    <Cell><Data ss:Type="Number">18.3633666666667</Data></Cell>
    <Cell><Data ss:Type="Number">18.363583333333299</Data></Cell>
    <Cell><Data ss:Type="Number">5</Data></Cell>
    <Cell><Data ss:Type="Number">5</Data></Cell>
    <Cell><Data ss:Type="Number">105476.578622224</Data></Cell>
    <Cell><Data ss:Type="Number">59976</Data></Cell>
    <Cell><Data ss:Type="Number">91667.401000007507</Data></Cell>
    <Cell><Data ss:Type="Number">83685.005333331501</Data></Cell>
    <Cell><Data ss:Type="Number">78420.810000005804</Data></Cell>
    <Cell><Data ss:Type="Number">155139.58000000101</Data></Cell>
    <Cell><Data ss:Type="Number">118470.096777775</Data></Cell>
    <Cell><Data ss:Type="String">[4][M]+</Data></Cell>
    <Cell><Data ss:Type="String"></Data></Cell>
    <Cell><Data ss:Type="String">5</Data></Cell>
   </Row>
   <Row ss:AutoFitHeight="0">
    <Cell><Data ss:Type="Number">119</Data></Cell>
    <Cell><Data ss:Type="Number">60.0211349700295</Data></Cell>
    <Cell><Data ss:Type="Number">60.006531473282998</Data></Cell>
    <Cell><Data ss:Type="Number">60.052222699367498</Data></Cell>
    <Cell><Data ss:Type="Number">17.618950000000002</Data></Cell>
    <Cell><Data ss:Type="Number">17.612766666666701</Data></Cell>
    <Cell><Data ss:Type="Number">17.6252833333333</Data></Cell>
    <Cell><Data ss:Type="Number">5</Data></Cell>
    <Cell><Data ss:Type="Number">5</Data></Cell>
    <Cell><Data ss:Type="Number">178296.03457556001</Data></Cell>
    <Cell><Data ss:Type="Number">60920</Data></Cell>
    <Cell><Data ss:Type="Number">126123.01800000999</Data></Cell>
    <Cell><Data ss:Type="Number">164692.86577778001</Data></Cell>
    <Cell><Data ss:Type="Number">137244.073600003</Data></Cell>
    <Cell><Data ss:Type="Number">293179.99950001203</Data></Cell>
    <Cell><Data ss:Type="Number">170240.21599999699</Data></Cell>
    <Cell><Data ss:Type="String"></Data></Cell>
    <Cell><Data ss:Type="String"></Data></Cell>
    <Cell><Data ss:Type="String">13</Data></Cell>
   </Row>
   <Row ss:AutoFitHeight="0">
    <Cell><Data ss:Type="Number">120</Data></Cell>
    <Cell><Data ss:Type="Number">107.078416060767</Data></Cell>
    <Cell><Data ss:Type="Number">107.064833043862</Data></Cell>
    <Cell><Data ss:Type="Number">107.09999847412099</Data></Cell>
    <Cell><Data ss:Type="Number">22.855116666666699</Data></Cell>
    <Cell><Data ss:Type="Number">22.848933333333299</Data></Cell>
    <Cell><Data ss:Type="Number">22.855316666666699</Data></Cell>
    <Cell><Data ss:Type="Number">5</Data></Cell>
    <Cell><Data ss:Type="Number">5</Data></Cell>
    <Cell><Data ss:Type="Number">110564.353033336</Data></Cell>
    <Cell><Data ss:Type="Number">60464</Data></Cell>
    <Cell><Data ss:Type="Number">98498.641333337699</Data></Cell>
    <Cell><Data ss:Type="Number">80857.819499994497</Data></Cell>
    <Cell><Data ss:Type="Number">83169.791222225904</Data></Cell>
    <Cell><Data ss:Type="Number">167472.26311112</Data></Cell>
    <Cell><Data ss:Type="Number">122823.250000003</Data></Cell>
    <Cell><Data ss:Type="String"></Data></Cell>
    <Cell><Data ss:Type="String"></Data></Cell>
    <Cell><Data ss:Type="String">4</Data></Cell>
   </Row>
   <Row ss:AutoFitHeight="0">
    <Cell><Data ss:Type="Number">121</Data></Cell>
    <Cell><Data ss:Type="Number">93.099998474121094</Data></Cell>
    <Cell><Data ss:Type="Number">93.092081067977205</Data></Cell>
    <Cell><Data ss:Type="Number">93.099998474121094</Data></Cell>
    <Cell><Data ss:Type="Number">22.849016666666699</Data></Cell>
    <Cell><Data ss:Type="Number">22.848933333333299</Data></Cell>
    <Cell><Data ss:Type="Number">22.855133333333299</Data></Cell>
    <Cell><Data ss:Type="Number">5</Data></Cell>
    <Cell><Data ss:Type="Number">5</Data></Cell>
    <Cell><Data ss:Type="Number">121308.209351114</Data></Cell>
    <Cell><Data ss:Type="Number">59672</Data></Cell>
    <Cell><Data ss:Type="Number">105607.914666671</Data></Cell>
    <Cell><Data ss:Type="Number">92597.786666665299</Data></Cell>
    <Cell><Data ss:Type="Number">88978.726222226207</Data></Cell>
    <Cell><Data ss:Type="Number">183623.97600000401</Data></Cell>
    <Cell><Data ss:Type="Number">135732.643200002</Data></Cell>
    <Cell><Data ss:Type="String"></Data></Cell>
    <Cell><Data ss:Type="String"></Data></Cell>
    <Cell><Data ss:Type="String">10</Data></Cell>
   </Row>
   <Row ss:AutoFitHeight="0">
    <Cell><Data ss:Type="Number">122</Data></Cell>
    <Cell><Data ss:Type="Number">67.099998474121094</Data></Cell>
    <Cell><Data ss:Type="Number">67.099998474121094</Data></Cell>
    <Cell><Data ss:Type="Number">67.099998474121094</Data></Cell>
    <Cell><Data ss:Type="Number">19.126833333333298</Data></Cell>
    <Cell><Data ss:Type="Number">19.126716666666699</Data></Cell>
    <Cell><Data ss:Type="Number">19.126933333333302</Data></Cell>
    <Cell><Data ss:Type="Number">5</Data></Cell>
    <Cell><Data ss:Type="Number">5</Data></Cell>
    <Cell><Data ss:Type="Number">94495.643228568602</Data></Cell>
    <Cell><Data ss:Type="Number">47248</Data></Cell>
    <Cell><Data ss:Type="Number">87020.406857139096</Data></Cell>
    <Cell><Data ss:Type="Number">85089.071000000593</Data></Cell>
    <Cell><Data ss:Type="Number">79034.050285710895</Data></Cell>
    <Cell><Data ss:Type="Number">119687.755999992</Data></Cell>
    <Cell><Data ss:Type="Number">101646.932000001</Data></Cell>
    <Cell><Data ss:Type="String"></Data></Cell>
    <Cell><Data ss:Type="String"></Data></Cell>
    <Cell><Data ss:Type="String">6</Data></Cell>
   </Row>
   <Row ss:AutoFitHeight="0">
    <Cell><Data ss:Type="Number">123</Data></Cell>
    <Cell><Data ss:Type="Number">78.099998474121094</Data></Cell>
    <Cell><Data ss:Type="Number">78.087545948340505</Data></Cell>
    <Cell><Data ss:Type="Number">78.099998474121094</Data></Cell>
    <Cell><Data ss:Type="Number">18.363383333333299</Data></Cell>
    <Cell><Data ss:Type="Number">18.3572666666667</Data></Cell>
    <Cell><Data ss:Type="Number">18.363566666666699</Data></Cell>
    <Cell><Data ss:Type="Number">5</Data></Cell>
    <Cell><Data ss:Type="Number">5</Data></Cell>
    <Cell><Data ss:Type="Number">102757.569025003</Data></Cell>
    <Cell><Data ss:Type="Number">50960</Data></Cell>
    <Cell><Data ss:Type="Number">95963.376000007804</Data></Cell>
    <Cell><Data ss:Type="Number">90582.620000000607</Data></Cell>
    <Cell><Data ss:Type="Number">86179.972125006403</Data></Cell>
    <Cell><Data ss:Type="Number">131699.83200000101</Data></Cell>
    <Cell><Data ss:Type="Number">109362.045</Data></Cell>
    <Cell><Data ss:Type="String"></Data></Cell>
    <Cell><Data ss:Type="String"></Data></Cell>
    <Cell><Data ss:Type="String">5</Data></Cell>
   </Row>
   <Row ss:AutoFitHeight="0">
    <Cell><Data ss:Type="Number">124</Data></Cell>
    <Cell><Data ss:Type="Number">77.089478029558194</Data></Cell>
    <Cell><Data ss:Type="Number">77.055802452142004</Data></Cell>
    <Cell><Data ss:Type="Number">77.099998474121094</Data></Cell>
    <Cell><Data ss:Type="Number">19.126833333333298</Data></Cell>
    <Cell><Data ss:Type="Number">19.126716666666699</Data></Cell>
    <Cell><Data ss:Type="Number">19.126933333333302</Data></Cell>
    <Cell><Data ss:Type="Number">5</Data></Cell>
    <Cell><Data ss:Type="Number">5</Data></Cell>
    <Cell><Data ss:Type="Number">96348.868914283696</Data></Cell>
    <Cell><Data ss:Type="Number">50064</Data></Cell>
    <Cell><Data ss:Type="Number">90000.108500000599</Data></Cell>
    <Cell><Data ss:Type="Number">84530.783500000602</Data></Cell>
    <Cell><Data ss:Type="Number">75445.790571425401</Data></Cell>
    <Cell><Data ss:Type="Number">128287.275999991</Data></Cell>
    <Cell><Data ss:Type="Number">103480.386000001</Data></Cell>
    <Cell><Data ss:Type="String"></Data></Cell>
    <Cell><Data ss:Type="String"></Data></Cell>
    <Cell><Data ss:Type="String">6</Data></Cell>
   </Row>
   <Row ss:AutoFitHeight="0">
    <Cell><Data ss:Type="Number">125</Data></Cell>
    <Cell><Data ss:Type="Number">77.099998474121094</Data></Cell>
    <Cell><Data ss:Type="Number">77.063797641836103</Data></Cell>
    <Cell><Data ss:Type="Number">77.099998474121094</Data></Cell>
    <Cell><Data ss:Type="Number">18.6032166666667</Data></Cell>
    <Cell><Data ss:Type="Number">18.603100000000001</Data></Cell>
    <Cell><Data ss:Type="Number">18.6033166666667</Data></Cell>
    <Cell><Data ss:Type="Number">5</Data></Cell>
    <Cell><Data ss:Type="Number">5</Data></Cell>
    <Cell><Data ss:Type="Number">91341.608214287495</Data></Cell>
    <Cell><Data ss:Type="Number">52680</Data></Cell>
    <Cell><Data ss:Type="Number">83322.024428574994</Data></Cell>
    <Cell><Data ss:Type="Number">77555.407000000501</Data></Cell>
    <Cell><Data ss:Type="Number">72560.651142860297</Data></Cell>
    <Cell><Data ss:Type="Number">125356.172000001</Data></Cell>
    <Cell><Data ss:Type="Number">97913.786500000599</Data></Cell>
    <Cell><Data ss:Type="String"></Data></Cell>
    <Cell><Data ss:Type="String"></Data></Cell>
    <Cell><Data ss:Type="String">8</Data></Cell>
   </Row>
   <Row ss:AutoFitHeight="0">
    <Cell><Data ss:Type="Number">126</Data></Cell>
    <Cell><Data ss:Type="Number">51.099998474121101</Data></Cell>
    <Cell><Data ss:Type="Number">51.099998474121101</Data></Cell>
    <Cell><Data ss:Type="Number">51.099998474121101</Data></Cell>
    <Cell><Data ss:Type="Number">18.281458333333301</Data></Cell>
    <Cell><Data ss:Type="Number">18.275166666666699</Data></Cell>
    <Cell><Data ss:Type="Number">18.363583333333299</Data></Cell>
    <Cell><Data ss:Type="Number">6</Data></Cell>
    <Cell><Data ss:Type="Number">5</Data></Cell>
    <Cell><Data ss:Type="Number">134853.75937142599</Data></Cell>
    <Cell><Data ss:Type="Number">45984</Data></Cell>
    <Cell><Data ss:Type="Number">162567.26399999901</Data></Cell>
    <Cell><Data ss:Type="Number">140042.51799999701</Data></Cell>
    <Cell><Data ss:Type="Number">72344.242857145306</Data></Cell>
    <Cell><Data ss:Type="Number">127085.159999991</Data></Cell>
    <Cell><Data ss:Type="Number">172229.611999999</Data></Cell>
    <Cell><Data ss:Type="String"></Data></Cell>
    <Cell><Data ss:Type="String"></Data></Cell>
    <Cell><Data ss:Type="String">1</Data></Cell>
   </Row>
   <Row ss:AutoFitHeight="0">
    <Cell><Data ss:Type="Number">127</Data></Cell>
    <Cell><Data ss:Type="Number">99.099998474121094</Data></Cell>
    <Cell><Data ss:Type="Number">99.099998474121094</Data></Cell>
    <Cell><Data ss:Type="Number">99.099998474121094</Data></Cell>
    <Cell><Data ss:Type="Number">13.5374833333333</Data></Cell>
    <Cell><Data ss:Type="Number">13.537383333333301</Data></Cell>
    <Cell><Data ss:Type="Number">13.5435833333333</Data></Cell>
    <Cell><Data ss:Type="Number">5</Data></Cell>
    <Cell><Data ss:Type="Number">5</Data></Cell>
    <Cell><Data ss:Type="Number">133022.26807785599</Data></Cell>
    <Cell><Data ss:Type="Number">52240</Data></Cell>
    <Cell><Data ss:Type="Number">120105.280363636</Data></Cell>
    <Cell><Data ss:Type="Number">95295.7020000021</Data></Cell>
    <Cell><Data ss:Type="Number">105779.39500000099</Data></Cell>
    <Cell><Data ss:Type="Number">200198.01469231001</Data></Cell>
    <Cell><Data ss:Type="Number">143732.948333334</Data></Cell>
    <Cell><Data ss:Type="String"></Data></Cell>
    <Cell><Data ss:Type="String"></Data></Cell>
    <Cell><Data ss:Type="String">2</Data></Cell>
   </Row>
   <Row ss:AutoFitHeight="0">
    <Cell><Data ss:Type="Number">128</Data></Cell>
    <Cell><Data ss:Type="Number">51.099998474121101</Data></Cell>
    <Cell><Data ss:Type="Number">51.094034343890399</Data></Cell>
    <Cell><Data ss:Type="Number">51.099998474121101</Data></Cell>
    <Cell><Data ss:Type="Number">22.849</Data></Cell>
    <Cell><Data ss:Type="Number">22.8488166666667</Data></Cell>
    <Cell><Data ss:Type="Number">22.855133333333299</Data></Cell>
    <Cell><Data ss:Type="Number">5</Data></Cell>
    <Cell><Data ss:Type="Number">5</Data></Cell>
    <Cell><Data ss:Type="Number">95090.496761112197</Data></Cell>
    <Cell><Data ss:Type="Number">49456</Data></Cell>
    <Cell><Data ss:Type="Number">88730.241000000606</Data></Cell>
    <Cell><Data ss:Type="Number">80717.017499994501</Data></Cell>
    <Cell><Data ss:Type="Number">84766.160000003802</Data></Cell>
    <Cell><Data ss:Type="Number">125078.159555562</Data></Cell>
    <Cell><Data ss:Type="Number">96160.905749999903</Data></Cell>
    <Cell><Data ss:Type="String"></Data></Cell>
    <Cell><Data ss:Type="String"></Data></Cell>
    <Cell><Data ss:Type="String">10</Data></Cell>
   </Row>
   <Row ss:AutoFitHeight="0">
    <Cell><Data ss:Type="Number">129</Data></Cell>
    <Cell><Data ss:Type="Number">107.09999847412099</Data></Cell>
    <Cell><Data ss:Type="Number">107.09560955446</Data></Cell>
    <Cell><Data ss:Type="Number">107.09999847412099</Data></Cell>
    <Cell><Data ss:Type="Number">18.6031166666667</Data></Cell>
    <Cell><Data ss:Type="Number">18.597000000000001</Data></Cell>
    <Cell><Data ss:Type="Number">18.603283333333302</Data></Cell>
    <Cell><Data ss:Type="Number">5</Data></Cell>
    <Cell><Data ss:Type="Number">5</Data></Cell>
    <Cell><Data ss:Type="Number">85793.416328573701</Data></Cell>
    <Cell><Data ss:Type="Number">54440</Data></Cell>
    <Cell><Data ss:Type="Number">79735.188500006494</Data></Cell>
    <Cell><Data ss:Type="Number">68215.541000000405</Data></Cell>
    <Cell><Data ss:Type="Number">63307.694142859902</Data></Cell>
    <Cell><Data ss:Type="Number">125631.72000000101</Data></Cell>
    <Cell><Data ss:Type="Number">92076.938000000606</Data></Cell>
    <Cell><Data ss:Type="String"></Data></Cell>
    <Cell><Data ss:Type="String"></Data></Cell>
    <Cell><Data ss:Type="String">8</Data></Cell>
   </Row>
   <Row ss:AutoFitHeight="0">
    <Cell><Data ss:Type="Number">130</Data></Cell>
    <Cell><Data ss:Type="Number">131.10000610351599</Data></Cell>
    <Cell><Data ss:Type="Number">131.10000610351599</Data></Cell>
    <Cell><Data ss:Type="Number">131.10000610351599</Data></Cell>
    <Cell><Data ss:Type="Number">22.855116666666699</Data></Cell>
    <Cell><Data ss:Type="Number">22.848933333333299</Data></Cell>
    <Cell><Data ss:Type="Number">22.855316666666699</Data></Cell>
    <Cell><Data ss:Type="Number">5</Data></Cell>
    <Cell><Data ss:Type="Number">5</Data></Cell>
    <Cell><Data ss:Type="Number">90772.447375001197</Data></Cell>
    <Cell><Data ss:Type="Number">54176</Data></Cell>
    <Cell><Data ss:Type="Number">81364.631000000503</Data></Cell>
    <Cell><Data ss:Type="Number">74330.965499994898</Data></Cell>
    <Cell><Data ss:Type="Number">67237.363374999899</Data></Cell>
    <Cell><Data ss:Type="Number">133501.492000011</Data></Cell>
    <Cell><Data ss:Type="Number">97427.784999999902</Data></Cell>
    <Cell><Data ss:Type="String"></Data></Cell>
    <Cell><Data ss:Type="String"></Data></Cell>
    <Cell><Data ss:Type="String">4</Data></Cell>
   </Row>
   <Row ss:AutoFitHeight="0">
    <Cell><Data ss:Type="Number">131</Data></Cell>
    <Cell><Data ss:Type="Number">113.09999847412099</Data></Cell>
    <Cell><Data ss:Type="Number">113.09999847412099</Data></Cell>
    <Cell><Data ss:Type="Number">113.102797825336</Data></Cell>
    <Cell><Data ss:Type="Number">13.537383333333301</Data></Cell>
    <Cell><Data ss:Type="Number">13.537266666666699</Data></Cell>
    <Cell><Data ss:Type="Number">13.5374833333333</Data></Cell>
    <Cell><Data ss:Type="Number">5</Data></Cell>
    <Cell><Data ss:Type="Number">5</Data></Cell>
    <Cell><Data ss:Type="Number">131226.14847373901</Data></Cell>
    <Cell><Data ss:Type="Number">51848</Data></Cell>
    <Cell><Data ss:Type="Number">109097.964444446</Data></Cell>
    <Cell><Data ss:Type="Number">102907.84618182101</Data></Cell>
    <Cell><Data ss:Type="Number">101455.102909091</Data></Cell>
    <Cell><Data ss:Type="Number">195815.83950000099</Data></Cell>
    <Cell><Data ss:Type="Number">146853.989333334</Data></Cell>
    <Cell><Data ss:Type="String">[1][M+3]+</Data></Cell>
    <Cell><Data ss:Type="String"></Data></Cell>
    <Cell><Data ss:Type="String">2</Data></Cell>
   </Row>
   <Row ss:AutoFitHeight="0">
    <Cell><Data ss:Type="Number">132</Data></Cell>
    <Cell><Data ss:Type="Number">185.11516146547899</Data></Cell>
    <Cell><Data ss:Type="Number">185.10000610351599</Data></Cell>
    <Cell><Data ss:Type="Number">185.13812992784901</Data></Cell>
    <Cell><Data ss:Type="Number">22.855116666666699</Data></Cell>
    <Cell><Data ss:Type="Number">22.848933333333299</Data></Cell>
    <Cell><Data ss:Type="Number">22.855316666666699</Data></Cell>
    <Cell><Data ss:Type="Number">5</Data></Cell>
    <Cell><Data ss:Type="Number">5</Data></Cell>
    <Cell><Data ss:Type="Number">83809.875475001303</Data></Cell>
    <Cell><Data ss:Type="Number">54800</Data></Cell>
    <Cell><Data ss:Type="Number">73944.138500000496</Data></Cell>
    <Cell><Data ss:Type="Number">63262.111499995699</Data></Cell>
    <Cell><Data ss:Type="Number">61812.045749999903</Data></Cell>
    <Cell><Data ss:Type="Number">127325.12900001</Data></Cell>
    <Cell><Data ss:Type="Number">92705.952624999903</Data></Cell>
    <Cell><Data ss:Type="String"></Data></Cell>
    <Cell><Data ss:Type="String"></Data></Cell>
    <Cell><Data ss:Type="String">4</Data></Cell>
   </Row>
   <Row ss:AutoFitHeight="0">
    <Cell><Data ss:Type="Number">133</Data></Cell>
    <Cell><Data ss:Type="Number">78.099998474121094</Data></Cell>
    <Cell><Data ss:Type="Number">78.074423485491295</Data></Cell>
    <Cell><Data ss:Type="Number">78.099998474121094</Data></Cell>
    <Cell><Data ss:Type="Number">22.849016666666699</Data></Cell>
    <Cell><Data ss:Type="Number">22.8488166666667</Data></Cell>
    <Cell><Data ss:Type="Number">22.855316666666699</Data></Cell>
    <Cell><Data ss:Type="Number">5</Data></Cell>
    <Cell><Data ss:Type="Number">5</Data></Cell>
    <Cell><Data ss:Type="Number">90416.807005555806</Data></Cell>
    <Cell><Data ss:Type="Number">47488</Data></Cell>
    <Cell><Data ss:Type="Number">81943.357500000493</Data></Cell>
    <Cell><Data ss:Type="Number">77699.993999994695</Data></Cell>
    <Cell><Data ss:Type="Number">72402.565624999901</Data></Cell>
    <Cell><Data ss:Type="Number">124177.461777784</Data></Cell>
    <Cell><Data ss:Type="Number">95860.656124999907</Data></Cell>
    <Cell><Data ss:Type="String"></Data></Cell>
    <Cell><Data ss:Type="String"></Data></Cell>
    <Cell><Data ss:Type="String">10</Data></Cell>
   </Row>
   <Row ss:AutoFitHeight="0">
    <Cell><Data ss:Type="Number">134</Data></Cell>
    <Cell><Data ss:Type="Number">53.099998474121101</Data></Cell>
    <Cell><Data ss:Type="Number">53.089173204924101</Data></Cell>
    <Cell><Data ss:Type="Number">53.099998474121101</Data></Cell>
    <Cell><Data ss:Type="Number">19.126733333333299</Data></Cell>
    <Cell><Data ss:Type="Number">19.120616666666699</Data></Cell>
    <Cell><Data ss:Type="Number">19.126899999999999</Data></Cell>
    <Cell><Data ss:Type="Number">5</Data></Cell>
    <Cell><Data ss:Type="Number">5</Data></Cell>
    <Cell><Data ss:Type="Number">84423.203085712506</Data></Cell>
    <Cell><Data ss:Type="Number">40520</Data></Cell>
    <Cell><Data ss:Type="Number">76484.955428568195</Data></Cell>
    <Cell><Data ss:Type="Number">75759.046000000497</Data></Cell>
    <Cell><Data ss:Type="Number">75829.825500000501</Data></Cell>
    <Cell><Data ss:Type="Number">102955.02799999301</Data></Cell>
    <Cell><Data ss:Type="Number">91087.160500000595</Data></Cell>
    <Cell><Data ss:Type="String"></Data></Cell>
    <Cell><Data ss:Type="String"></Data></Cell>
    <Cell><Data ss:Type="String">6</Data></Cell>
   </Row>
   <Row ss:AutoFitHeight="0">
    <Cell><Data ss:Type="Number">135</Data></Cell>
    <Cell><Data ss:Type="Number">141.16625982142901</Data></Cell>
    <Cell><Data ss:Type="Number">141.10000610351599</Data></Cell>
    <Cell><Data ss:Type="Number">141.194933198499</Data></Cell>
    <Cell><Data ss:Type="Number">18.281358333333301</Data></Cell>
    <Cell><Data ss:Type="Number">18.180416666666702</Data></Cell>
    <Cell><Data ss:Type="Number">18.281549999999999</Data></Cell>
    <Cell><Data ss:Type="Number">6</Data></Cell>
    <Cell><Data ss:Type="Number">5</Data></Cell>
    <Cell><Data ss:Type="Number">152033.79401095599</Data></Cell>
    <Cell><Data ss:Type="Number">49656</Data></Cell>
    <Cell><Data ss:Type="Number">124932.113454538</Data></Cell>
    <Cell><Data ss:Type="Number">112643.013818181</Data></Cell>
    <Cell><Data ss:Type="Number">109651.071500003</Data></Cell>
    <Cell><Data ss:Type="Number">245229.03466667101</Data></Cell>
    <Cell><Data ss:Type="Number">167713.73661538601</Data></Cell>
    <Cell><Data ss:Type="String">[2][M+3]+</Data></Cell>
    <Cell><Data ss:Type="String"></Data></Cell>
    <Cell><Data ss:Type="String">1</Data></Cell>
   </Row>
   <Row ss:AutoFitHeight="0">
    <Cell><Data ss:Type="Number">136</Data></Cell>
    <Cell><Data ss:Type="Number">79.099998474121094</Data></Cell>
    <Cell><Data ss:Type="Number">79.084259122524898</Data></Cell>
    <Cell><Data ss:Type="Number">79.099998474121094</Data></Cell>
    <Cell><Data ss:Type="Number">18.6032166666667</Data></Cell>
    <Cell><Data ss:Type="Number">18.603100000000001</Data></Cell>
    <Cell><Data ss:Type="Number">18.6033166666667</Data></Cell>
    <Cell><Data ss:Type="Number">5</Data></Cell>
    <Cell><Data ss:Type="Number">5</Data></Cell>
    <Cell><Data ss:Type="Number">82221.698385715805</Data></Cell>
    <Cell><Data ss:Type="Number">48824</Data></Cell>
    <Cell><Data ss:Type="Number">75449.953285717595</Data></Cell>
    <Cell><Data ss:Type="Number">70460.424500000503</Data></Cell>
    <Cell><Data ss:Type="Number">63127.562142859897</Data></Cell>
    <Cell><Data ss:Type="Number">115063.24300000101</Data></Cell>
    <Cell><Data ss:Type="Number">87007.309000000605</Data></Cell>
    <Cell><Data ss:Type="String"></Data></Cell>
    <Cell><Data ss:Type="String"></Data></Cell>
    <Cell><Data ss:Type="String">8</Data></Cell>
   </Row>
   <Row ss:AutoFitHeight="0">
    <Cell><Data ss:Type="Number">137</Data></Cell>
    <Cell><Data ss:Type="Number">79.091887116252295</Data></Cell>
    <Cell><Data ss:Type="Number">79.078851431225203</Data></Cell>
    <Cell><Data ss:Type="Number">79.099998474121094</Data></Cell>
    <Cell><Data ss:Type="Number">21.713266666666701</Data></Cell>
    <Cell><Data ss:Type="Number">21.706949999999999</Data></Cell>
    <Cell><Data ss:Type="Number">21.713450000000002</Data></Cell>
    <Cell><Data ss:Type="Number">5</Data></Cell>
    <Cell><Data ss:Type="Number">5</Data></Cell>
    <Cell><Data ss:Type="Number">84890.959631748497</Data></Cell>
    <Cell><Data ss:Type="Number">52056</Data></Cell>
    <Cell><Data ss:Type="Number">75702.271000000503</Data></Cell>
    <Cell><Data ss:Type="Number">67720.084500005498</Data></Cell>
    <Cell><Data ss:Type="Number">60961.735714287803</Data></Cell>
    <Cell><Data ss:Type="Number">132957.79644444201</Data></Cell>
    <Cell><Data ss:Type="Number">87112.910500007099</Data></Cell>
    <Cell><Data ss:Type="String"></Data></Cell>
    <Cell><Data ss:Type="String"></Data></Cell>
    <Cell><Data ss:Type="String">15</Data></Cell>
   </Row>
   <Row ss:AutoFitHeight="0">
    <Cell><Data ss:Type="Number">138</Data></Cell>
    <Cell><Data ss:Type="Number">51.088392042525797</Data></Cell>
    <Cell><Data ss:Type="Number">51.084000585719501</Data></Cell>
    <Cell><Data ss:Type="Number">51.092327882188997</Data></Cell>
    <Cell><Data ss:Type="Number">18.363375000000001</Data></Cell>
    <Cell><Data ss:Type="Number">18.275266666666699</Data></Cell>
    <Cell><Data ss:Type="Number">18.363566666666699</Data></Cell>
    <Cell><Data ss:Type="Number">4</Data></Cell>
    <Cell><Data ss:Type="Number">4</Data></Cell>
    <Cell><Data ss:Type="Number">86009.568814374201</Data></Cell>
    <Cell><Data ss:Type="Number">38944</Data></Cell>
    <Cell><Data ss:Type="Number">65850.681600001801</Data></Cell>
    <Cell><Data ss:Type="Number">66878.678999998796</Data></Cell>
    <Cell><Data ss:Type="Number">125080.741090916</Data></Cell>
    <Cell><Data ss:Type="Number">94374.787714289807</Data></Cell>
    <Cell><Data ss:Type="Number">77862.954666664402</Data></Cell>
    <Cell><Data ss:Type="String"></Data></Cell>
    <Cell><Data ss:Type="String"></Data></Cell>
    <Cell><Data ss:Type="String">5</Data></Cell>
   </Row>
   <Row ss:AutoFitHeight="0">
    <Cell><Data ss:Type="Number">139</Data></Cell>
    <Cell><Data ss:Type="Number">103.08854636172001</Data></Cell>
    <Cell><Data ss:Type="Number">103.07611291064001</Data></Cell>
    <Cell><Data ss:Type="Number">103.09999847412099</Data></Cell>
    <Cell><Data ss:Type="Number">22.849016666666699</Data></Cell>
    <Cell><Data ss:Type="Number">22.848933333333299</Data></Cell>
    <Cell><Data ss:Type="Number">22.855133333333299</Data></Cell>
    <Cell><Data ss:Type="Number">5</Data></Cell>
    <Cell><Data ss:Type="Number">5</Data></Cell>
    <Cell><Data ss:Type="Number">88174.429130555902</Data></Cell>
    <Cell><Data ss:Type="Number">46808</Data></Cell>
    <Cell><Data ss:Type="Number">81385.8270000005</Data></Cell>
    <Cell><Data ss:Type="Number">75513.020999994798</Data></Cell>
    <Cell><Data ss:Type="Number">70198.210874999902</Data></Cell>
    <Cell><Data ss:Type="Number">123792.58377778401</Data></Cell>
    <Cell><Data ss:Type="Number">89982.502999999895</Data></Cell>
    <Cell><Data ss:Type="String"></Data></Cell>
    <Cell><Data ss:Type="String"></Data></Cell>
    <Cell><Data ss:Type="String">10</Data></Cell>
   </Row>
   <Row ss:AutoFitHeight="0">
    <Cell><Data ss:Type="Number">140</Data></Cell>
    <Cell><Data ss:Type="Number">93.089950766557493</Data></Cell>
    <Cell><Data ss:Type="Number">93.075172048240205</Data></Cell>
    <Cell><Data ss:Type="Number">93.099998474121094</Data></Cell>
    <Cell><Data ss:Type="Number">6.5158666666666702</Data></Cell>
    <Cell><Data ss:Type="Number">6.5157499999999997</Data></Cell>
    <Cell><Data ss:Type="Number">6.51596666666667</Data></Cell>
    <Cell><Data ss:Type="Number">5</Data></Cell>
    <Cell><Data ss:Type="Number">5</Data></Cell>
    <Cell><Data ss:Type="Number">73519.450942857002</Data></Cell>
    <Cell><Data ss:Type="Number">49528</Data></Cell>
    <Cell><Data ss:Type="Number">70511.957142856496</Data></Cell>
    <Cell><Data ss:Type="Number">58776.011999998802</Data></Cell>
    <Cell><Data ss:Type="Number">55715.957000000402</Data></Cell>
    <Cell><Data ss:Type="Number">104918.80000000101</Data></Cell>
    <Cell><Data ss:Type="Number">77674.528571427902</Data></Cell>
    <Cell><Data ss:Type="String"></Data></Cell>
    <Cell><Data ss:Type="String"></Data></Cell>
    <Cell><Data ss:Type="String">16</Data></Cell>
   </Row>
   <Row ss:AutoFitHeight="0">
    <Cell><Data ss:Type="Number">141</Data></Cell>
    <Cell><Data ss:Type="Number">56.103961844533004</Data></Cell>
    <Cell><Data ss:Type="Number">56.099998474121101</Data></Cell>
    <Cell><Data ss:Type="Number">56.200000762939503</Data></Cell>
    <Cell><Data ss:Type="Number">22.848966666666701</Data></Cell>
    <Cell><Data ss:Type="Number">22.8488333333333</Data></Cell>
    <Cell><Data ss:Type="Number">22.849016666666699</Data></Cell>
    <Cell><Data ss:Type="Number">4</Data></Cell>
    <Cell><Data ss:Type="Number">4</Data></Cell>
    <Cell><Data ss:Type="Number">69971.621224998395</Data></Cell>
    <Cell><Data ss:Type="Number">36480</Data></Cell>
    <Cell><Data ss:Type="Number">84756.748000000603</Data></Cell>
    <Cell><Data ss:Type="Number">80877.501499994498</Data></Cell>
    <Cell><Data ss:Type="Number">79560.092624999903</Data></Cell>
    <Cell><Data ss:Type="Number">19418.564000001599</Data></Cell>
    <Cell><Data ss:Type="Number">85245.199999995602</Data></Cell>
    <Cell><Data ss:Type="String"></Data></Cell>
    <Cell><Data ss:Type="String"></Data></Cell>
    <Cell><Data ss:Type="String">10</Data></Cell>
   </Row>
   <Row ss:AutoFitHeight="0">
    <Cell><Data ss:Type="Number">142</Data></Cell>
    <Cell><Data ss:Type="Number">92.088927894954296</Data></Cell>
    <Cell><Data ss:Type="Number">92.080594893646904</Data></Cell>
    <Cell><Data ss:Type="Number">92.099998474121094</Data></Cell>
    <Cell><Data ss:Type="Number">19.126833333333298</Data></Cell>
    <Cell><Data ss:Type="Number">19.126716666666699</Data></Cell>
    <Cell><Data ss:Type="Number">19.126933333333302</Data></Cell>
    <Cell><Data ss:Type="Number">5</Data></Cell>
    <Cell><Data ss:Type="Number">5</Data></Cell>
    <Cell><Data ss:Type="Number">77914.006099997496</Data></Cell>
    <Cell><Data ss:Type="Number">48976</Data></Cell>
    <Cell><Data ss:Type="Number">68716.5737142828</Data></Cell>
    <Cell><Data ss:Type="Number">62921.461500000398</Data></Cell>
    <Cell><Data ss:Type="Number">57399.667285711803</Data></Cell>
    <Cell><Data ss:Type="Number">116250.97599999201</Data></Cell>
    <Cell><Data ss:Type="Number">84281.352000000596</Data></Cell>
    <Cell><Data ss:Type="String"></Data></Cell>
    <Cell><Data ss:Type="String"></Data></Cell>
    <Cell><Data ss:Type="String">6</Data></Cell>
   </Row>
   <Row ss:AutoFitHeight="0">
    <Cell><Data ss:Type="Number">143</Data></Cell>
    <Cell><Data ss:Type="Number">136.10000610351599</Data></Cell>
    <Cell><Data ss:Type="Number">136.094519428133</Data></Cell>
    <Cell><Data ss:Type="Number">136.10000610351599</Data></Cell>
    <Cell><Data ss:Type="Number">22.874166666666699</Data></Cell>
    <Cell><Data ss:Type="Number">22.87405</Data></Cell>
    <Cell><Data ss:Type="Number">22.880549999999999</Data></Cell>
    <Cell><Data ss:Type="Number">5</Data></Cell>
    <Cell><Data ss:Type="Number">5</Data></Cell>
    <Cell><Data ss:Type="Number">162245.652506532</Data></Cell>
    <Cell><Data ss:Type="Number">53424</Data></Cell>
    <Cell><Data ss:Type="Number">151544.922117646</Data></Cell>
    <Cell><Data ss:Type="Number">134291.63647058699</Data></Cell>
    <Cell><Data ss:Type="Number">133526.76544444199</Data></Cell>
    <Cell><Data ss:Type="Number">212417.22799998501</Data></Cell>
    <Cell><Data ss:Type="Number">179447.71049999999</Data></Cell>
    <Cell><Data ss:Type="String"></Data></Cell>
    <Cell><Data ss:Type="String"></Data></Cell>
    <Cell><Data ss:Type="String">14</Data></Cell>
   </Row>
   <Row ss:AutoFitHeight="0">
    <Cell><Data ss:Type="Number">144</Data></Cell>
    <Cell><Data ss:Type="Number">51.099998474121101</Data></Cell>
    <Cell><Data ss:Type="Number">51.084751938260702</Data></Cell>
    <Cell><Data ss:Type="Number">51.099998474121101</Data></Cell>
    <Cell><Data ss:Type="Number">13.537383333333301</Data></Cell>
    <Cell><Data ss:Type="Number">13.537266666666699</Data></Cell>
    <Cell><Data ss:Type="Number">13.5374833333333</Data></Cell>
    <Cell><Data ss:Type="Number">5</Data></Cell>
    <Cell><Data ss:Type="Number">5</Data></Cell>
    <Cell><Data ss:Type="Number">126596.047917484</Data></Cell>
    <Cell><Data ss:Type="Number">39176</Data></Cell>
    <Cell><Data ss:Type="Number">109946.679999999</Data></Cell>
    <Cell><Data ss:Type="Number">103060.74181818499</Data></Cell>
    <Cell><Data ss:Type="Number">121267.23650000201</Data></Cell>
    <Cell><Data ss:Type="Number">154645.07476923199</Data></Cell>
    <Cell><Data ss:Type="Number">144060.506499999</Data></Cell>
    <Cell><Data ss:Type="String"></Data></Cell>
    <Cell><Data ss:Type="String"></Data></Cell>
    <Cell><Data ss:Type="String">2</Data></Cell>
   </Row>
   <Row ss:AutoFitHeight="0">
    <Cell><Data ss:Type="Number">145</Data></Cell>
    <Cell><Data ss:Type="Number">84.099998474121094</Data></Cell>
    <Cell><Data ss:Type="Number">84.099998474121094</Data></Cell>
    <Cell><Data ss:Type="Number">84.199996948242202</Data></Cell>
    <Cell><Data ss:Type="Number">15.0829</Data></Cell>
    <Cell><Data ss:Type="Number">15.0765666666667</Data></Cell>
    <Cell><Data ss:Type="Number">15.253399999999999</Data></Cell>
    <Cell><Data ss:Type="Number">3</Data></Cell>
    <Cell><Data ss:Type="Number">3</Data></Cell>
    <Cell><Data ss:Type="Number">95495.096750001103</Data></Cell>
    <Cell><Data ss:Type="Number">55016</Data></Cell>
    <Cell><Data ss:Type="Number">93510.696000000593</Data></Cell>
    <Cell><Data ss:Type="Number">3563.1990000001101</Data></Cell>
    <Cell><Data ss:Type="Number">71974.340749999901</Data></Cell>
    <Cell><Data ss:Type="Number">180966.078222226</Data></Cell>
    <Cell><Data ss:Type="Number">127461.169777779</Data></Cell>
    <Cell><Data ss:Type="String"></Data></Cell>
    <Cell><Data ss:Type="String"></Data></Cell>
    <Cell><Data ss:Type="String">9</Data></Cell>
   </Row>
   <Row ss:AutoFitHeight="0">
    <Cell><Data ss:Type="Number">146</Data></Cell>
    <Cell><Data ss:Type="Number">105.09999847412099</Data></Cell>
    <Cell><Data ss:Type="Number">105.09075533722201</Data></Cell>
    <Cell><Data ss:Type="Number">105.09999847412099</Data></Cell>
    <Cell><Data ss:Type="Number">18.6032166666667</Data></Cell>
    <Cell><Data ss:Type="Number">18.603100000000001</Data></Cell>
    <Cell><Data ss:Type="Number">18.6033166666667</Data></Cell>
    <Cell><Data ss:Type="Number">5</Data></Cell>
    <Cell><Data ss:Type="Number">5</Data></Cell>
    <Cell><Data ss:Type="Number">73460.820557144805</Data></Cell>
    <Cell><Data ss:Type="Number">43344</Data></Cell>
    <Cell><Data ss:Type="Number">69007.3630000056</Data></Cell>
    <Cell><Data ss:Type="Number">62058.860000000401</Data></Cell>
    <Cell><Data ss:Type="Number">55444.7052857167</Data></Cell>
    <Cell><Data ss:Type="Number">101188.947000001</Data></Cell>
    <Cell><Data ss:Type="Number">79604.227500000503</Data></Cell>
    <Cell><Data ss:Type="String"></Data></Cell>
    <Cell><Data ss:Type="String"></Data></Cell>
    <Cell><Data ss:Type="String">8</Data></Cell>
   </Row>
   <Row ss:AutoFitHeight="0">
    <Cell><Data ss:Type="Number">147</Data></Cell>
    <Cell><Data ss:Type="Number">134.09170266325</Data></Cell>
    <Cell><Data ss:Type="Number">134.083993984069</Data></Cell>
    <Cell><Data ss:Type="Number">134.10000610351599</Data></Cell>
    <Cell><Data ss:Type="Number">22.855116666666699</Data></Cell>
    <Cell><Data ss:Type="Number">22.848933333333299</Data></Cell>
    <Cell><Data ss:Type="Number">22.855316666666699</Data></Cell>
    <Cell><Data ss:Type="Number">5</Data></Cell>
    <Cell><Data ss:Type="Number">5</Data></Cell>
    <Cell><Data ss:Type="Number">77567.787100000394</Data></Cell>
    <Cell><Data ss:Type="Number">43968</Data></Cell>
    <Cell><Data ss:Type="Number">70139.078000000503</Data></Cell>
    <Cell><Data ss:Type="Number">62201.932999995697</Data></Cell>
    <Cell><Data ss:Type="Number">58991.289499999897</Data></Cell>
    <Cell><Data ss:Type="Number">115320.34800000599</Data></Cell>
    <Cell><Data ss:Type="Number">81186.286999999895</Data></Cell>
    <Cell><Data ss:Type="String"></Data></Cell>
    <Cell><Data ss:Type="String"></Data></Cell>
    <Cell><Data ss:Type="String">4</Data></Cell>
   </Row>
   <Row ss:AutoFitHeight="0">
    <Cell><Data ss:Type="Number">148</Data></Cell>
    <Cell><Data ss:Type="Number">129.10000610351599</Data></Cell>
    <Cell><Data ss:Type="Number">129.091281993167</Data></Cell>
    <Cell><Data ss:Type="Number">129.10000610351599</Data></Cell>
    <Cell><Data ss:Type="Number">22.849016666666699</Data></Cell>
    <Cell><Data ss:Type="Number">22.848933333333299</Data></Cell>
    <Cell><Data ss:Type="Number">22.855133333333299</Data></Cell>
    <Cell><Data ss:Type="Number">5</Data></Cell>
    <Cell><Data ss:Type="Number">5</Data></Cell>
    <Cell><Data ss:Type="Number">72061.207725000902</Data></Cell>
    <Cell><Data ss:Type="Number">42840</Data></Cell>
    <Cell><Data ss:Type="Number">65055.444500000398</Data></Cell>
    <Cell><Data ss:Type="Number">59603.908999995903</Data></Cell>
    <Cell><Data ss:Type="Number">56205.366749999899</Data></Cell>
    <Cell><Data ss:Type="Number">101039.06100000801</Data></Cell>
    <Cell><Data ss:Type="Number">78402.257374999899</Data></Cell>
    <Cell><Data ss:Type="String"></Data></Cell>
    <Cell><Data ss:Type="String"></Data></Cell>
    <Cell><Data ss:Type="String">10</Data></Cell>
   </Row>
   <Row ss:AutoFitHeight="0">
    <Cell><Data ss:Type="Number">149</Data></Cell>
    <Cell><Data ss:Type="Number">147.10000610351599</Data></Cell>
    <Cell><Data ss:Type="Number">147.10000610351599</Data></Cell>
    <Cell><Data ss:Type="Number">147.10000610351599</Data></Cell>
    <Cell><Data ss:Type="Number">19.126833333333298</Data></Cell>
    <Cell><Data ss:Type="Number">19.126716666666699</Data></Cell>
    <Cell><Data ss:Type="Number">19.126933333333302</Data></Cell>
    <Cell><Data ss:Type="Number">5</Data></Cell>
    <Cell><Data ss:Type="Number">5</Data></Cell>
    <Cell><Data ss:Type="Number">68998.899557141296</Data></Cell>
    <Cell><Data ss:Type="Number">42496</Data></Cell>
    <Cell><Data ss:Type="Number">62349.926500000402</Data></Cell>
    <Cell><Data ss:Type="Number">53317.781000000403</Data></Cell>
    <Cell><Data ss:Type="Number">47730.817285712197</Data></Cell>
    <Cell><Data ss:Type="Number">104741.547999993</Data></Cell>
    <Cell><Data ss:Type="Number">76854.425000000498</Data></Cell>
    <Cell><Data ss:Type="String"></Data></Cell>
    <Cell><Data ss:Type="String"></Data></Cell>
    <Cell><Data ss:Type="String">6</Data></Cell>
   </Row>
   <Row ss:AutoFitHeight="0">
    <Cell><Data ss:Type="Number">150</Data></Cell>
    <Cell><Data ss:Type="Number">93.090864916976003</Data></Cell>
    <Cell><Data ss:Type="Number">93.084379184765993</Data></Cell>
    <Cell><Data ss:Type="Number">93.099998474121094</Data></Cell>
    <Cell><Data ss:Type="Number">20.167750000000002</Data></Cell>
    <Cell><Data ss:Type="Number">20.167633333333299</Data></Cell>
    <Cell><Data ss:Type="Number">20.167850000000001</Data></Cell>
    <Cell><Data ss:Type="Number">5</Data></Cell>
    <Cell><Data ss:Type="Number">5</Data></Cell>
    <Cell><Data ss:Type="Number">75617.540466669801</Data></Cell>
    <Cell><Data ss:Type="Number">42152</Data></Cell>
    <Cell><Data ss:Type="Number">68169.197777776804</Data></Cell>
    <Cell><Data ss:Type="Number">58223.141000000403</Data></Cell>
    <Cell><Data ss:Type="Number">57797.927777780802</Data></Cell>
    <Cell><Data ss:Type="Number">110261.592000009</Data></Cell>
    <Cell><Data ss:Type="Number">83635.843777782095</Data></Cell>
    <Cell><Data ss:Type="String"></Data></Cell>
    <Cell><Data ss:Type="String"></Data></Cell>
    <Cell><Data ss:Type="String">12</Data></Cell>
   </Row>
   <Row ss:AutoFitHeight="0">
    <Cell><Data ss:Type="Number">151</Data></Cell>
    <Cell><Data ss:Type="Number">107.09999847412099</Data></Cell>
    <Cell><Data ss:Type="Number">107.09999847412099</Data></Cell>
    <Cell><Data ss:Type="Number">107.09999847412099</Data></Cell>
    <Cell><Data ss:Type="Number">19.126833333333298</Data></Cell>
    <Cell><Data ss:Type="Number">19.126716666666699</Data></Cell>
    <Cell><Data ss:Type="Number">19.126933333333302</Data></Cell>
    <Cell><Data ss:Type="Number">5</Data></Cell>
    <Cell><Data ss:Type="Number">5</Data></Cell>
    <Cell><Data ss:Type="Number">67264.889328569901</Data></Cell>
    <Cell><Data ss:Type="Number">42096</Data></Cell>
    <Cell><Data ss:Type="Number">59588.390500000402</Data></Cell>
    <Cell><Data ss:Type="Number">53175.843500000403</Data></Cell>
    <Cell><Data ss:Type="Number">48420.314142855103</Data></Cell>
    <Cell><Data ss:Type="Number">100915.669999993</Data></Cell>
    <Cell><Data ss:Type="Number">74224.228500000507</Data></Cell>
    <Cell><Data ss:Type="String"></Data></Cell>
    <Cell><Data ss:Type="String"></Data></Cell>
    <Cell><Data ss:Type="String">6</Data></Cell>
   </Row>
   <Row ss:AutoFitHeight="0">
    <Cell><Data ss:Type="Number">152</Data></Cell>
    <Cell><Data ss:Type="Number">65.090502560577093</Data></Cell>
    <Cell><Data ss:Type="Number">65.078118050357304</Data></Cell>
    <Cell><Data ss:Type="Number">65.099998474121094</Data></Cell>
    <Cell><Data ss:Type="Number">13.537383333333301</Data></Cell>
    <Cell><Data ss:Type="Number">13.537266666666699</Data></Cell>
    <Cell><Data ss:Type="Number">13.5374833333333</Data></Cell>
    <Cell><Data ss:Type="Number">5</Data></Cell>
    <Cell><Data ss:Type="Number">5</Data></Cell>
    <Cell><Data ss:Type="Number">106047.523886668</Data></Cell>
    <Cell><Data ss:Type="Number">35680</Data></Cell>
    <Cell><Data ss:Type="Number">98197.283000000694</Data></Cell>
    <Cell><Data ss:Type="Number">84475.596000002493</Data></Cell>
    <Cell><Data ss:Type="Number">91706.765000000596</Data></Cell>
    <Cell><Data ss:Type="Number">132072.65450000099</Data></Cell>
    <Cell><Data ss:Type="Number">123785.320933333</Data></Cell>
    <Cell><Data ss:Type="String"></Data></Cell>
    <Cell><Data ss:Type="String"></Data></Cell>
    <Cell><Data ss:Type="String">2</Data></Cell>
   </Row>
   <Row ss:AutoFitHeight="0">
    <Cell><Data ss:Type="Number">153</Data></Cell>
    <Cell><Data ss:Type="Number">219.183664056841</Data></Cell>
    <Cell><Data ss:Type="Number">219.15712937865499</Data></Cell>
    <Cell><Data ss:Type="Number">219.19999694824199</Data></Cell>
    <Cell><Data ss:Type="Number">22.855116666666699</Data></Cell>
    <Cell><Data ss:Type="Number">22.848933333333299</Data></Cell>
    <Cell><Data ss:Type="Number">22.855316666666699</Data></Cell>
    <Cell><Data ss:Type="Number">5</Data></Cell>
    <Cell><Data ss:Type="Number">5</Data></Cell>
    <Cell><Data ss:Type="Number">68627.220725000996</Data></Cell>
    <Cell><Data ss:Type="Number">43984</Data></Cell>
    <Cell><Data ss:Type="Number">61244.7065000004</Data></Cell>
    <Cell><Data ss:Type="Number">52746.245999996398</Data></Cell>
    <Cell><Data ss:Type="Number">50385.143249999899</Data></Cell>
    <Cell><Data ss:Type="Number">103828.98450000799</Data></Cell>
    <Cell><Data ss:Type="Number">74931.023374999902</Data></Cell>
    <Cell><Data ss:Type="String">[7][M+1]+</Data></Cell>
    <Cell><Data ss:Type="String"></Data></Cell>
    <Cell><Data ss:Type="String">4</Data></Cell>
   </Row>
   <Row ss:AutoFitHeight="0">
    <Cell><Data ss:Type="Number">154</Data></Cell>
    <Cell><Data ss:Type="Number">97.099998474121094</Data></Cell>
    <Cell><Data ss:Type="Number">97.099998474121094</Data></Cell>
    <Cell><Data ss:Type="Number">97.199996948242202</Data></Cell>
    <Cell><Data ss:Type="Number">15.0829</Data></Cell>
    <Cell><Data ss:Type="Number">15.0765666666667</Data></Cell>
    <Cell><Data ss:Type="Number">15.146183333333299</Data></Cell>
    <Cell><Data ss:Type="Number">3</Data></Cell>
    <Cell><Data ss:Type="Number">3</Data></Cell>
    <Cell><Data ss:Type="Number">84133.302988890398</Data></Cell>
    <Cell><Data ss:Type="Number">46784</Data></Cell>
    <Cell><Data ss:Type="Number">81871.535777782003</Data></Cell>
    <Cell><Data ss:Type="Number">71658.2953333318</Data></Cell>
    <Cell><Data ss:Type="Number">4827.0105000001504</Data></Cell>
    <Cell><Data ss:Type="Number">158536.99600000301</Data></Cell>
    <Cell><Data ss:Type="Number">103772.677333335</Data></Cell>
    <Cell><Data ss:Type="String"></Data></Cell>
    <Cell><Data ss:Type="String"></Data></Cell>
    <Cell><Data ss:Type="String">9</Data></Cell>
   </Row>
   <Row ss:AutoFitHeight="0">
    <Cell><Data ss:Type="Number">155</Data></Cell>
    <Cell><Data ss:Type="Number">135.10000610351599</Data></Cell>
    <Cell><Data ss:Type="Number">135.10000610351599</Data></Cell>
    <Cell><Data ss:Type="Number">135.10000610351599</Data></Cell>
    <Cell><Data ss:Type="Number">18.363483333333299</Data></Cell>
    <Cell><Data ss:Type="Number">18.3633666666667</Data></Cell>
    <Cell><Data ss:Type="Number">18.363583333333299</Data></Cell>
    <Cell><Data ss:Type="Number">5</Data></Cell>
    <Cell><Data ss:Type="Number">5</Data></Cell>
    <Cell><Data ss:Type="Number">71699.904588889796</Data></Cell>
    <Cell><Data ss:Type="Number">41968</Data></Cell>
    <Cell><Data ss:Type="Number">62388.155000005099</Data></Cell>
    <Cell><Data ss:Type="Number">55882.371111109896</Data></Cell>
    <Cell><Data ss:Type="Number">51794.385500003802</Data></Cell>
    <Cell><Data ss:Type="Number">112594.034222221</Data></Cell>
    <Cell><Data ss:Type="Number">75840.577111109495</Data></Cell>
    <Cell><Data ss:Type="String"></Data></Cell>
    <Cell><Data ss:Type="String"></Data></Cell>
    <Cell><Data ss:Type="String">5</Data></Cell>
   </Row>
   <Row ss:AutoFitHeight="0">
    <Cell><Data ss:Type="Number">156</Data></Cell>
    <Cell><Data ss:Type="Number">128.091387466523</Data></Cell>
    <Cell><Data ss:Type="Number">128.08413866798099</Data></Cell>
    <Cell><Data ss:Type="Number">128.10000610351599</Data></Cell>
    <Cell><Data ss:Type="Number">22.855116666666699</Data></Cell>
    <Cell><Data ss:Type="Number">22.848933333333299</Data></Cell>
    <Cell><Data ss:Type="Number">22.855316666666699</Data></Cell>
    <Cell><Data ss:Type="Number">5</Data></Cell>
    <Cell><Data ss:Type="Number">5</Data></Cell>
    <Cell><Data ss:Type="Number">67406.927675000799</Data></Cell>
    <Cell><Data ss:Type="Number">38600</Data></Cell>
    <Cell><Data ss:Type="Number">60906.706000000398</Data></Cell>
    <Cell><Data ss:Type="Number">56145.932999996199</Data></Cell>
    <Cell><Data ss:Type="Number">53804.126999999899</Data></Cell>
    <Cell><Data ss:Type="Number">92509.942000007606</Data></Cell>
    <Cell><Data ss:Type="Number">73667.930374999894</Data></Cell>
    <Cell><Data ss:Type="String"></Data></Cell>
    <Cell><Data ss:Type="String"></Data></Cell>
    <Cell><Data ss:Type="String">4</Data></Cell>
   </Row>
   <Row ss:AutoFitHeight="0">
    <Cell><Data ss:Type="Number">157</Data></Cell>
    <Cell><Data ss:Type="Number">91.090853429703998</Data></Cell>
    <Cell><Data ss:Type="Number">91.083677690325104</Data></Cell>
    <Cell><Data ss:Type="Number">91.099998474121094</Data></Cell>
    <Cell><Data ss:Type="Number">20.167833333333299</Data></Cell>
    <Cell><Data ss:Type="Number">20.167633333333299</Data></Cell>
    <Cell><Data ss:Type="Number">20.173966666666701</Data></Cell>
    <Cell><Data ss:Type="Number">5</Data></Cell>
    <Cell><Data ss:Type="Number">5</Data></Cell>
    <Cell><Data ss:Type="Number">65625.995400001499</Data></Cell>
    <Cell><Data ss:Type="Number">34616</Data></Cell>
    <Cell><Data ss:Type="Number">59572.872000000403</Data></Cell>
    <Cell><Data ss:Type="Number">54411.267500000402</Data></Cell>
    <Cell><Data ss:Type="Number">52239.8130000003</Data></Cell>
    <Cell><Data ss:Type="Number">90671.946000000593</Data></Cell>
    <Cell><Data ss:Type="Number">71234.078500005795</Data></Cell>
    <Cell><Data ss:Type="String"></Data></Cell>
    <Cell><Data ss:Type="String"></Data></Cell>
    <Cell><Data ss:Type="String">12</Data></Cell>
   </Row>
   <Row ss:AutoFitHeight="0">
    <Cell><Data ss:Type="Number">158</Data></Cell>
    <Cell><Data ss:Type="Number">91.099998474121094</Data></Cell>
    <Cell><Data ss:Type="Number">91.076331185053206</Data></Cell>
    <Cell><Data ss:Type="Number">91.099998474121094</Data></Cell>
    <Cell><Data ss:Type="Number">21.713266666666701</Data></Cell>
    <Cell><Data ss:Type="Number">21.707166666666701</Data></Cell>
    <Cell><Data ss:Type="Number">21.713450000000002</Data></Cell>
    <Cell><Data ss:Type="Number">5</Data></Cell>
    <Cell><Data ss:Type="Number">5</Data></Cell>
    <Cell><Data ss:Type="Number">66804.720100002305</Data></Cell>
    <Cell><Data ss:Type="Number">39856</Data></Cell>
    <Cell><Data ss:Type="Number">57981.658000000403</Data></Cell>
    <Cell><Data ss:Type="Number">56183.026000004596</Data></Cell>
    <Cell><Data ss:Type="Number">51297.348000000296</Data></Cell>
    <Cell><Data ss:Type="Number">100284.332000001</Data></Cell>
    <Cell><Data ss:Type="Number">68277.236500005602</Data></Cell>
    <Cell><Data ss:Type="String"></Data></Cell>
    <Cell><Data ss:Type="String"></Data></Cell>
    <Cell><Data ss:Type="String">15</Data></Cell>
   </Row>
   <Row ss:AutoFitHeight="0">
    <Cell><Data ss:Type="Number">159</Data></Cell>
    <Cell><Data ss:Type="Number">161.10000610351599</Data></Cell>
    <Cell><Data ss:Type="Number">161.10000610351599</Data></Cell>
    <Cell><Data ss:Type="Number">161.13781226911101</Data></Cell>
    <Cell><Data ss:Type="Number">20.426483333333302</Data></Cell>
    <Cell><Data ss:Type="Number">20.426300000000001</Data></Cell>
    <Cell><Data ss:Type="Number">20.4326166666667</Data></Cell>
    <Cell><Data ss:Type="Number">5</Data></Cell>
    <Cell><Data ss:Type="Number">5</Data></Cell>
    <Cell><Data ss:Type="Number">62679.1571714292</Data></Cell>
    <Cell><Data ss:Type="Number">40144</Data></Cell>
    <Cell><Data ss:Type="Number">57349.184500004703</Data></Cell>
    <Cell><Data ss:Type="Number">47421.6411428551</Data></Cell>
    <Cell><Data ss:Type="Number">44188.371428569197</Data></Cell>
    <Cell><Data ss:Type="Number">98696.524500000698</Data></Cell>
    <Cell><Data ss:Type="Number">65740.064285716493</Data></Cell>
    <Cell><Data ss:Type="String"></Data></Cell>
    <Cell><Data ss:Type="String"></Data></Cell>
    <Cell><Data ss:Type="String">18</Data></Cell>
   </Row>
   <Row ss:AutoFitHeight="0">
    <Cell><Data ss:Type="Number">160</Data></Cell>
    <Cell><Data ss:Type="Number">73.032313893855203</Data></Cell>
    <Cell><Data ss:Type="Number">73.017984553025201</Data></Cell>
    <Cell><Data ss:Type="Number">73.070934018147597</Data></Cell>
    <Cell><Data ss:Type="Number">21.467333333333301</Data></Cell>
    <Cell><Data ss:Type="Number">21.461116666666701</Data></Cell>
    <Cell><Data ss:Type="Number">21.486166666666701</Data></Cell>
    <Cell><Data ss:Type="Number">5</Data></Cell>
    <Cell><Data ss:Type="Number">5</Data></Cell>
    <Cell><Data ss:Type="Number">89081.829279999598</Data></Cell>
    <Cell><Data ss:Type="Number">48328</Data></Cell>
    <Cell><Data ss:Type="Number">70193.960499997294</Data></Cell>
    <Cell><Data ss:Type="Number">62166.354000001302</Data></Cell>
    <Cell><Data ss:Type="Number">60767.796499998898</Data></Cell>
    <Cell><Data ss:Type="Number">161292.475999994</Data></Cell>
    <Cell><Data ss:Type="Number">90988.559400006896</Data></Cell>
    <Cell><Data ss:Type="String"></Data></Cell>
    <Cell><Data ss:Type="String"></Data></Cell>
    <Cell><Data ss:Type="String">17</Data></Cell>
   </Row>
   <Row ss:AutoFitHeight="0">
    <Cell><Data ss:Type="Number">161</Data></Cell>
    <Cell><Data ss:Type="Number">94.099998474121094</Data></Cell>
    <Cell><Data ss:Type="Number">94.085990930104799</Data></Cell>
    <Cell><Data ss:Type="Number">94.099998474121094</Data></Cell>
    <Cell><Data ss:Type="Number">19.126833333333298</Data></Cell>
    <Cell><Data ss:Type="Number">19.126716666666699</Data></Cell>
    <Cell><Data ss:Type="Number">19.126933333333302</Data></Cell>
    <Cell><Data ss:Type="Number">5</Data></Cell>
    <Cell><Data ss:Type="Number">5</Data></Cell>
    <Cell><Data ss:Type="Number">62110.638799998298</Data></Cell>
    <Cell><Data ss:Type="Number">37080</Data></Cell>
    <Cell><Data ss:Type="Number">56207.628500000399</Data></Cell>
    <Cell><Data ss:Type="Number">48399.552000000302</Data></Cell>
    <Cell><Data ss:Type="Number">47046.035999996799</Data></Cell>
    <Cell><Data ss:Type="Number">91443.707499993703</Data></Cell>
    <Cell><Data ss:Type="Number">67456.270000000397</Data></Cell>
    <Cell><Data ss:Type="String"></Data></Cell>
    <Cell><Data ss:Type="String"></Data></Cell>
    <Cell><Data ss:Type="String">6</Data></Cell>
   </Row>
   <Row ss:AutoFitHeight="0">
    <Cell><Data ss:Type="Number">162</Data></Cell>
    <Cell><Data ss:Type="Number">113.10277147135299</Data></Cell>
    <Cell><Data ss:Type="Number">113.09999847412099</Data></Cell>
    <Cell><Data ss:Type="Number">113.199996948242</Data></Cell>
    <Cell><Data ss:Type="Number">18.2783083333333</Data></Cell>
    <Cell><Data ss:Type="Number">18.2183833333333</Data></Cell>
    <Cell><Data ss:Type="Number">18.281549999999999</Data></Cell>
    <Cell><Data ss:Type="Number">6</Data></Cell>
    <Cell><Data ss:Type="Number">5</Data></Cell>
    <Cell><Data ss:Type="Number">104146.96089494901</Data></Cell>
    <Cell><Data ss:Type="Number">35912</Data></Cell>
    <Cell><Data ss:Type="Number">76291.058222215506</Data></Cell>
    <Cell><Data ss:Type="Number">80197.504363636093</Data></Cell>
    <Cell><Data ss:Type="Number">79304.077000002493</Data></Cell>
    <Cell><Data ss:Type="Number">193492.228000003</Data></Cell>
    <Cell><Data ss:Type="Number">91449.936888886907</Data></Cell>
    <Cell><Data ss:Type="String"></Data></Cell>
    <Cell><Data ss:Type="String"></Data></Cell>
    <Cell><Data ss:Type="String">1</Data></Cell>
   </Row>
   <Row ss:AutoFitHeight="0">
    <Cell><Data ss:Type="Number">163</Data></Cell>
    <Cell><Data ss:Type="Number">108.09999847412099</Data></Cell>
    <Cell><Data ss:Type="Number">108.09999847412099</Data></Cell>
    <Cell><Data ss:Type="Number">108.199996948242</Data></Cell>
    <Cell><Data ss:Type="Number">18.363375000000001</Data></Cell>
    <Cell><Data ss:Type="Number">18.180416666666702</Data></Cell>
    <Cell><Data ss:Type="Number">18.363583333333299</Data></Cell>
    <Cell><Data ss:Type="Number">8</Data></Cell>
    <Cell><Data ss:Type="Number">5</Data></Cell>
    <Cell><Data ss:Type="Number">62135.699882540997</Data></Cell>
    <Cell><Data ss:Type="Number">36792</Data></Cell>
    <Cell><Data ss:Type="Number">54441.600000006503</Data></Cell>
    <Cell><Data ss:Type="Number">47042.834142855099</Data></Cell>
    <Cell><Data ss:Type="Number">46512.421428572998</Data></Cell>
    <Cell><Data ss:Type="Number">99175.529555554094</Data></Cell>
    <Cell><Data ss:Type="Number">63506.114285716503</Data></Cell>
    <Cell><Data ss:Type="String"></Data></Cell>
    <Cell><Data ss:Type="String"></Data></Cell>
    <Cell><Data ss:Type="String">5</Data></Cell>
   </Row>
   <Row ss:AutoFitHeight="0">
    <Cell><Data ss:Type="Number">164</Data></Cell>
    <Cell><Data ss:Type="Number">93.099998474121094</Data></Cell>
    <Cell><Data ss:Type="Number">93.099998474121094</Data></Cell>
    <Cell><Data ss:Type="Number">93.099998474121094</Data></Cell>
    <Cell><Data ss:Type="Number">23.397683333333301</Data></Cell>
    <Cell><Data ss:Type="Number">23.391349999999999</Data></Cell>
    <Cell><Data ss:Type="Number">23.397783333333301</Data></Cell>
    <Cell><Data ss:Type="Number">3</Data></Cell>
    <Cell><Data ss:Type="Number">3</Data></Cell>
    <Cell><Data ss:Type="Number">71939.897277775002</Data></Cell>
    <Cell><Data ss:Type="Number">36344</Data></Cell>
    <Cell><Data ss:Type="Number">65860.338444442998</Data></Cell>
    <Cell><Data ss:Type="Number">54202.7140000004</Data></Cell>
    <Cell><Data ss:Type="Number">53018.387499996403</Data></Cell>
    <Cell><Data ss:Type="Number">109057.312888887</Data></Cell>
    <Cell><Data ss:Type="Number">77560.733555548693</Data></Cell>
    <Cell><Data ss:Type="String"></Data></Cell>
    <Cell><Data ss:Type="String"></Data></Cell>
    <Cell><Data ss:Type="String">19</Data></Cell>
   </Row>
   <Row ss:AutoFitHeight="0">
    <Cell><Data ss:Type="Number">165</Data></Cell>
    <Cell><Data ss:Type="Number">52.085325808467701</Data></Cell>
    <Cell><Data ss:Type="Number">52.082925563905299</Data></Cell>
    <Cell><Data ss:Type="Number">52.098730448843902</Data></Cell>
    <Cell><Data ss:Type="Number">18.363566666666699</Data></Cell>
    <Cell><Data ss:Type="Number">18.28135</Data></Cell>
    <Cell><Data ss:Type="Number">18.363583333333299</Data></Cell>
    <Cell><Data ss:Type="Number">3</Data></Cell>
    <Cell><Data ss:Type="Number">3</Data></Cell>
    <Cell><Data ss:Type="Number">57742.911714287002</Data></Cell>
    <Cell><Data ss:Type="Number">31896</Data></Cell>
    <Cell><Data ss:Type="Number">51373.805000004199</Data></Cell>
    <Cell><Data ss:Type="Number">50848.825499999097</Data></Cell>
    <Cell><Data ss:Type="Number">52462.428571430399</Data></Cell>
    <Cell><Data ss:Type="Number">68647.788000005603</Data></Cell>
    <Cell><Data ss:Type="Number">65381.711499995501</Data></Cell>
    <Cell><Data ss:Type="String"></Data></Cell>
    <Cell><Data ss:Type="String"></Data></Cell>
    <Cell><Data ss:Type="String">5</Data></Cell>
   </Row>
   <Row ss:AutoFitHeight="0">
    <Cell><Data ss:Type="Number">166</Data></Cell>
    <Cell><Data ss:Type="Number">129.10000610351599</Data></Cell>
    <Cell><Data ss:Type="Number">129.087841634113</Data></Cell>
    <Cell><Data ss:Type="Number">129.10000610351599</Data></Cell>
    <Cell><Data ss:Type="Number">17.618950000000002</Data></Cell>
    <Cell><Data ss:Type="Number">17.606549999999999</Data></Cell>
    <Cell><Data ss:Type="Number">17.625450000000001</Data></Cell>
    <Cell><Data ss:Type="Number">5</Data></Cell>
    <Cell><Data ss:Type="Number">5</Data></Cell>
    <Cell><Data ss:Type="Number">103380.684508487</Data></Cell>
    <Cell><Data ss:Type="Number">39328</Data></Cell>
    <Cell><Data ss:Type="Number">67670.969666669698</Data></Cell>
    <Cell><Data ss:Type="Number">84255.463466668298</Data></Cell>
    <Cell><Data ss:Type="Number">63782.259272730596</Data></Cell>
    <Cell><Data ss:Type="Number">204776.62250000401</Data></Cell>
    <Cell><Data ss:Type="Number">96418.1076363639</Data></Cell>
    <Cell><Data ss:Type="String"></Data></Cell>
    <Cell><Data ss:Type="String"></Data></Cell>
    <Cell><Data ss:Type="String">13</Data></Cell>
   </Row>
   <Row ss:AutoFitHeight="0">
    <Cell><Data ss:Type="Number">167</Data></Cell>
    <Cell><Data ss:Type="Number">105.09999847412099</Data></Cell>
    <Cell><Data ss:Type="Number">105.079445134103</Data></Cell>
    <Cell><Data ss:Type="Number">105.09999847412099</Data></Cell>
    <Cell><Data ss:Type="Number">19.126833333333298</Data></Cell>
    <Cell><Data ss:Type="Number">19.126716666666699</Data></Cell>
    <Cell><Data ss:Type="Number">19.126933333333302</Data></Cell>
    <Cell><Data ss:Type="Number">5</Data></Cell>
    <Cell><Data ss:Type="Number">5</Data></Cell>
    <Cell><Data ss:Type="Number">58832.657342855797</Data></Cell>
    <Cell><Data ss:Type="Number">33168</Data></Cell>
    <Cell><Data ss:Type="Number">54045.636500000401</Data></Cell>
    <Cell><Data ss:Type="Number">47581.613500000298</Data></Cell>
    <Cell><Data ss:Type="Number">44647.759714283799</Data></Cell>
    <Cell><Data ss:Type="Number">83762.806999994296</Data></Cell>
    <Cell><Data ss:Type="Number">64125.470000000401</Data></Cell>
    <Cell><Data ss:Type="String"></Data></Cell>
    <Cell><Data ss:Type="String"></Data></Cell>
    <Cell><Data ss:Type="String">6</Data></Cell>
   </Row>
   <Row ss:AutoFitHeight="0">
    <Cell><Data ss:Type="Number">168</Data></Cell>
    <Cell><Data ss:Type="Number">93.099998474121094</Data></Cell>
    <Cell><Data ss:Type="Number">93.069427789109398</Data></Cell>
    <Cell><Data ss:Type="Number">93.099998474121094</Data></Cell>
    <Cell><Data ss:Type="Number">21.713249999999999</Data></Cell>
    <Cell><Data ss:Type="Number">21.707066666666702</Data></Cell>
    <Cell><Data ss:Type="Number">21.713450000000002</Data></Cell>
    <Cell><Data ss:Type="Number">5</Data></Cell>
    <Cell><Data ss:Type="Number">5</Data></Cell>
    <Cell><Data ss:Type="Number">59240.199685715699</Data></Cell>
    <Cell><Data ss:Type="Number">37232</Data></Cell>
    <Cell><Data ss:Type="Number">48918.621428568898</Data></Cell>
    <Cell><Data ss:Type="Number">46711.442000003801</Data></Cell>
    <Cell><Data ss:Type="Number">44493.432000000299</Data></Cell>
    <Cell><Data ss:Type="Number">94593.584500000594</Data></Cell>
    <Cell><Data ss:Type="Number">61483.918500004998</Data></Cell>
    <Cell><Data ss:Type="String"></Data></Cell>
    <Cell><Data ss:Type="String"></Data></Cell>
    <Cell><Data ss:Type="String">15</Data></Cell>
   </Row>
   <Row ss:AutoFitHeight="0">
    <Cell><Data ss:Type="Number">169</Data></Cell>
    <Cell><Data ss:Type="Number">60.015015407155701</Data></Cell>
    <Cell><Data ss:Type="Number">60.013588561297603</Data></Cell>
    <Cell><Data ss:Type="Number">60.044826178975903</Data></Cell>
    <Cell><Data ss:Type="Number">21.467333333333301</Data></Cell>
    <Cell><Data ss:Type="Number">21.461116666666701</Data></Cell>
    <Cell><Data ss:Type="Number">21.486166666666701</Data></Cell>
    <Cell><Data ss:Type="Number">5</Data></Cell>
    <Cell><Data ss:Type="Number">5</Data></Cell>
    <Cell><Data ss:Type="Number">78908.179436365594</Data></Cell>
    <Cell><Data ss:Type="Number">41744</Data></Cell>
    <Cell><Data ss:Type="Number">64712.345454545299</Data></Cell>
    <Cell><Data ss:Type="Number">57749.892909094197</Data></Cell>
    <Cell><Data ss:Type="Number">47202.735000000997</Data></Cell>
    <Cell><Data ss:Type="Number">144389.34981818101</Data></Cell>
    <Cell><Data ss:Type="Number">80486.574000006105</Data></Cell>
    <Cell><Data ss:Type="String"></Data></Cell>
    <Cell><Data ss:Type="String"></Data></Cell>
    <Cell><Data ss:Type="String">17</Data></Cell>
   </Row>
   <Row ss:AutoFitHeight="0">
    <Cell><Data ss:Type="Number">170</Data></Cell>
    <Cell><Data ss:Type="Number">92.099998474121094</Data></Cell>
    <Cell><Data ss:Type="Number">92.072864124769296</Data></Cell>
    <Cell><Data ss:Type="Number">92.099998474121094</Data></Cell>
    <Cell><Data ss:Type="Number">22.855116666666699</Data></Cell>
    <Cell><Data ss:Type="Number">22.848933333333299</Data></Cell>
    <Cell><Data ss:Type="Number">22.855316666666699</Data></Cell>
    <Cell><Data ss:Type="Number">5</Data></Cell>
    <Cell><Data ss:Type="Number">5</Data></Cell>
    <Cell><Data ss:Type="Number">61534.261308334302</Data></Cell>
    <Cell><Data ss:Type="Number">33440</Data></Cell>
    <Cell><Data ss:Type="Number">54046.393500000398</Data></Cell>
    <Cell><Data ss:Type="Number">49510.827999996603</Data></Cell>
    <Cell><Data ss:Type="Number">46758.294374999903</Data></Cell>
    <Cell><Data ss:Type="Number">89953.216888893599</Data></Cell>
    <Cell><Data ss:Type="Number">67402.573777780795</Data></Cell>
    <Cell><Data ss:Type="String"></Data></Cell>
    <Cell><Data ss:Type="String"></Data></Cell>
    <Cell><Data ss:Type="String">4</Data></Cell>
   </Row>
   <Row ss:AutoFitHeight="0">
    <Cell><Data ss:Type="Number">171</Data></Cell>
    <Cell><Data ss:Type="Number">122.09999847412099</Data></Cell>
    <Cell><Data ss:Type="Number">122.09999847412099</Data></Cell>
    <Cell><Data ss:Type="Number">122.110525688872</Data></Cell>
    <Cell><Data ss:Type="Number">20.4264166666667</Data></Cell>
    <Cell><Data ss:Type="Number">20.426300000000001</Data></Cell>
    <Cell><Data ss:Type="Number">20.426500000000001</Data></Cell>
    <Cell><Data ss:Type="Number">5</Data></Cell>
    <Cell><Data ss:Type="Number">5</Data></Cell>
    <Cell><Data ss:Type="Number">54081.582432144198</Data></Cell>
    <Cell><Data ss:Type="Number">37440</Data></Cell>
    <Cell><Data ss:Type="Number">47675.8600000039</Data></Cell>
    <Cell><Data ss:Type="Number">41361.344500000298</Data></Cell>
    <Cell><Data ss:Type="Number">40247.837500000001</Data></Cell>
    <Cell><Data ss:Type="Number">81208.114285717107</Data></Cell>
    <Cell><Data ss:Type="Number">59914.755874999901</Data></Cell>
    <Cell><Data ss:Type="String"></Data></Cell>
    <Cell><Data ss:Type="String"></Data></Cell>
    <Cell><Data ss:Type="String">18</Data></Cell>
   </Row>
   <Row ss:AutoFitHeight="0">
    <Cell><Data ss:Type="Number">172</Data></Cell>
    <Cell><Data ss:Type="Number">175.129630814134</Data></Cell>
    <Cell><Data ss:Type="Number">175.11694844738199</Data></Cell>
    <Cell><Data ss:Type="Number">175.15445761437499</Data></Cell>
    <Cell><Data ss:Type="Number">18.363483333333299</Data></Cell>
    <Cell><Data ss:Type="Number">18.3633666666667</Data></Cell>
    <Cell><Data ss:Type="Number">18.363583333333299</Data></Cell>
    <Cell><Data ss:Type="Number">5</Data></Cell>
    <Cell><Data ss:Type="Number">5</Data></Cell>
    <Cell><Data ss:Type="Number">59689.737875000697</Data></Cell>
    <Cell><Data ss:Type="Number">34032</Data></Cell>
    <Cell><Data ss:Type="Number">50825.358500004098</Data></Cell>
    <Cell><Data ss:Type="Number">47473.895111110098</Data></Cell>
    <Cell><Data ss:Type="Number">44539.551875003301</Data></Cell>
    <Cell><Data ss:Type="Number">91271.717333331995</Data></Cell>
    <Cell><Data ss:Type="Number">64338.166555554097</Data></Cell>
    <Cell><Data ss:Type="String"></Data></Cell>
    <Cell><Data ss:Type="String"></Data></Cell>
    <Cell><Data ss:Type="String">5</Data></Cell>
   </Row>
   <Row ss:AutoFitHeight="0">
    <Cell><Data ss:Type="Number">173</Data></Cell>
    <Cell><Data ss:Type="Number">52.099998474121101</Data></Cell>
    <Cell><Data ss:Type="Number">52.099998474121101</Data></Cell>
    <Cell><Data ss:Type="Number">52.110848770986998</Data></Cell>
    <Cell><Data ss:Type="Number">18.281549999999999</Data></Cell>
    <Cell><Data ss:Type="Number">18.275166666666699</Data></Cell>
    <Cell><Data ss:Type="Number">18.363483333333299</Data></Cell>
    <Cell><Data ss:Type="Number">7</Data></Cell>
    <Cell><Data ss:Type="Number">5</Data></Cell>
    <Cell><Data ss:Type="Number">68121.983455554699</Data></Cell>
    <Cell><Data ss:Type="Number">27360</Data></Cell>
    <Cell><Data ss:Type="Number">58005.1250000004</Data></Cell>
    <Cell><Data ss:Type="Number">62427.218111109702</Data></Cell>
    <Cell><Data ss:Type="Number">86913.819500003403</Data></Cell>
    <Cell><Data ss:Type="Number">74876.383999994898</Data></Cell>
    <Cell><Data ss:Type="Number">58387.370666665003</Data></Cell>
    <Cell><Data ss:Type="String"></Data></Cell>
    <Cell><Data ss:Type="String"></Data></Cell>
    <Cell><Data ss:Type="String">1</Data></Cell>
   </Row>
   <Row ss:AutoFitHeight="0">
    <Cell><Data ss:Type="Number">174</Data></Cell>
    <Cell><Data ss:Type="Number">119.09999847412099</Data></Cell>
    <Cell><Data ss:Type="Number">119.087348529406</Data></Cell>
    <Cell><Data ss:Type="Number">119.09999847412099</Data></Cell>
    <Cell><Data ss:Type="Number">19.530583333333301</Data></Cell>
    <Cell><Data ss:Type="Number">19.530466666666701</Data></Cell>
    <Cell><Data ss:Type="Number">19.5306833333333</Data></Cell>
    <Cell><Data ss:Type="Number">5</Data></Cell>
    <Cell><Data ss:Type="Number">5</Data></Cell>
    <Cell><Data ss:Type="Number">52450.0299857153</Data></Cell>
    <Cell><Data ss:Type="Number">34880</Data></Cell>
    <Cell><Data ss:Type="Number">46355.6928571444</Data></Cell>
    <Cell><Data ss:Type="Number">40241.385714290504</Data></Cell>
    <Cell><Data ss:Type="Number">42051.728500000303</Data></Cell>
    <Cell><Data ss:Type="Number">78653.514285710204</Data></Cell>
    <Cell><Data ss:Type="Number">54947.828571430997</Data></Cell>
    <Cell><Data ss:Type="String"></Data></Cell>
    <Cell><Data ss:Type="String"></Data></Cell>
    <Cell><Data ss:Type="String">20</Data></Cell>
   </Row>
   <Row ss:AutoFitHeight="0">
    <Cell><Data ss:Type="Number">175</Data></Cell>
    <Cell><Data ss:Type="Number">105.079207839893</Data></Cell>
    <Cell><Data ss:Type="Number">105.069838237338</Data></Cell>
    <Cell><Data ss:Type="Number">105.09999847412099</Data></Cell>
    <Cell><Data ss:Type="Number">20.167833333333299</Data></Cell>
    <Cell><Data ss:Type="Number">20.167633333333299</Data></Cell>
    <Cell><Data ss:Type="Number">20.173966666666701</Data></Cell>
    <Cell><Data ss:Type="Number">5</Data></Cell>
    <Cell><Data ss:Type="Number">5</Data></Cell>
    <Cell><Data ss:Type="Number">54283.2980000018</Data></Cell>
    <Cell><Data ss:Type="Number">32008</Data></Cell>
    <Cell><Data ss:Type="Number">50867.372000000301</Data></Cell>
    <Cell><Data ss:Type="Number">43870.4210000003</Data></Cell>
    <Cell><Data ss:Type="Number">42867.396000000299</Data></Cell>
    <Cell><Data ss:Type="Number">75162.726000003298</Data></Cell>
    <Cell><Data ss:Type="Number">58648.575000004799</Data></Cell>
    <Cell><Data ss:Type="String"></Data></Cell>
    <Cell><Data ss:Type="String"></Data></Cell>
    <Cell><Data ss:Type="String">12</Data></Cell>
   </Row>
   <Row ss:AutoFitHeight="0">
    <Cell><Data ss:Type="Number">176</Data></Cell>
    <Cell><Data ss:Type="Number">80.099998474121094</Data></Cell>
    <Cell><Data ss:Type="Number">80.092678159878105</Data></Cell>
    <Cell><Data ss:Type="Number">80.099998474121094</Data></Cell>
    <Cell><Data ss:Type="Number">13.537383333333301</Data></Cell>
    <Cell><Data ss:Type="Number">13.537266666666699</Data></Cell>
    <Cell><Data ss:Type="Number">13.5437666666667</Data></Cell>
    <Cell><Data ss:Type="Number">5</Data></Cell>
    <Cell><Data ss:Type="Number">5</Data></Cell>
    <Cell><Data ss:Type="Number">76940.840409091295</Data></Cell>
    <Cell><Data ss:Type="Number">31336</Data></Cell>
    <Cell><Data ss:Type="Number">80885.071500001402</Data></Cell>
    <Cell><Data ss:Type="Number">56214.8200000012</Data></Cell>
    <Cell><Data ss:Type="Number">58655.618181817998</Data></Cell>
    <Cell><Data ss:Type="Number">107101.48690909101</Data></Cell>
    <Cell><Data ss:Type="Number">81847.205454545197</Data></Cell>
    <Cell><Data ss:Type="String"></Data></Cell>
    <Cell><Data ss:Type="String"></Data></Cell>
    <Cell><Data ss:Type="String">2</Data></Cell>
   </Row>
   <Row ss:AutoFitHeight="0">
    <Cell><Data ss:Type="Number">177</Data></Cell>
    <Cell><Data ss:Type="Number">143.10000610351599</Data></Cell>
    <Cell><Data ss:Type="Number">143.09328465034099</Data></Cell>
    <Cell><Data ss:Type="Number">143.10000610351599</Data></Cell>
    <Cell><Data ss:Type="Number">22.855116666666699</Data></Cell>
    <Cell><Data ss:Type="Number">22.848933333333299</Data></Cell>
    <Cell><Data ss:Type="Number">22.855316666666699</Data></Cell>
    <Cell><Data ss:Type="Number">5</Data></Cell>
    <Cell><Data ss:Type="Number">5</Data></Cell>
    <Cell><Data ss:Type="Number">50986.0798000008</Data></Cell>
    <Cell><Data ss:Type="Number">33296</Data></Cell>
    <Cell><Data ss:Type="Number">45840.513500000299</Data></Cell>
    <Cell><Data ss:Type="Number">37878.3874999974</Data></Cell>
    <Cell><Data ss:Type="Number">38679.194125000002</Data></Cell>
    <Cell><Data ss:Type="Number">75899.469500006206</Data></Cell>
    <Cell><Data ss:Type="Number">56632.834374999897</Data></Cell>
    <Cell><Data ss:Type="String"></Data></Cell>
    <Cell><Data ss:Type="String"></Data></Cell>
    <Cell><Data ss:Type="String">4</Data></Cell>
   </Row>
   <Row ss:AutoFitHeight="0">
    <Cell><Data ss:Type="Number">178</Data></Cell>
    <Cell><Data ss:Type="Number">145.10000610351599</Data></Cell>
    <Cell><Data ss:Type="Number">145.08858052021401</Data></Cell>
    <Cell><Data ss:Type="Number">145.10000610351599</Data></Cell>
    <Cell><Data ss:Type="Number">22.855116666666699</Data></Cell>
    <Cell><Data ss:Type="Number">22.848933333333299</Data></Cell>
    <Cell><Data ss:Type="Number">22.855316666666699</Data></Cell>
    <Cell><Data ss:Type="Number">5</Data></Cell>
    <Cell><Data ss:Type="Number">5</Data></Cell>
    <Cell><Data ss:Type="Number">52272.059472222703</Data></Cell>
    <Cell><Data ss:Type="Number">31600</Data></Cell>
    <Cell><Data ss:Type="Number">46279.573500000297</Data></Cell>
    <Cell><Data ss:Type="Number">43131.588999997002</Data></Cell>
    <Cell><Data ss:Type="Number">37460.400249999999</Data></Cell>
    <Cell><Data ss:Type="Number">76967.596500006301</Data></Cell>
    <Cell><Data ss:Type="Number">57521.138111109904</Data></Cell>
    <Cell><Data ss:Type="String"></Data></Cell>
    <Cell><Data ss:Type="String"></Data></Cell>
    <Cell><Data ss:Type="String">4</Data></Cell>
   </Row>
   <Row ss:AutoFitHeight="0">
    <Cell><Data ss:Type="Number">179</Data></Cell>
    <Cell><Data ss:Type="Number">162.126205458355</Data></Cell>
    <Cell><Data ss:Type="Number">162.10835247631999</Data></Cell>
    <Cell><Data ss:Type="Number">162.169874137622</Data></Cell>
    <Cell><Data ss:Type="Number">18.363383333333299</Data></Cell>
    <Cell><Data ss:Type="Number">18.3572666666667</Data></Cell>
    <Cell><Data ss:Type="Number">18.363566666666699</Data></Cell>
    <Cell><Data ss:Type="Number">5</Data></Cell>
    <Cell><Data ss:Type="Number">5</Data></Cell>
    <Cell><Data ss:Type="Number">54411.360602779001</Data></Cell>
    <Cell><Data ss:Type="Number">30904</Data></Cell>
    <Cell><Data ss:Type="Number">49574.416000004101</Data></Cell>
    <Cell><Data ss:Type="Number">42432.499500000296</Data></Cell>
    <Cell><Data ss:Type="Number">39723.4418750029</Data></Cell>
    <Cell><Data ss:Type="Number">83182.088888887694</Data></Cell>
    <Cell><Data ss:Type="Number">57144.356749999897</Data></Cell>
    <Cell><Data ss:Type="String"></Data></Cell>
    <Cell><Data ss:Type="String"></Data></Cell>
    <Cell><Data ss:Type="String">5</Data></Cell>
   </Row>
   <Row ss:AutoFitHeight="0">
    <Cell><Data ss:Type="Number">180</Data></Cell>
    <Cell><Data ss:Type="Number">125.09999847412099</Data></Cell>
    <Cell><Data ss:Type="Number">125.09999847412099</Data></Cell>
    <Cell><Data ss:Type="Number">125.199996948242</Data></Cell>
    <Cell><Data ss:Type="Number">18.28135</Data></Cell>
    <Cell><Data ss:Type="Number">18.142566666666699</Data></Cell>
    <Cell><Data ss:Type="Number">18.281566666666698</Data></Cell>
    <Cell><Data ss:Type="Number">7</Data></Cell>
    <Cell><Data ss:Type="Number">5</Data></Cell>
    <Cell><Data ss:Type="Number">78994.171037442196</Data></Cell>
    <Cell><Data ss:Type="Number">28224</Data></Cell>
    <Cell><Data ss:Type="Number">60716.904111105701</Data></Cell>
    <Cell><Data ss:Type="Number">74786.434411766706</Data></Cell>
    <Cell><Data ss:Type="Number">68346.254846154494</Data></Cell>
    <Cell><Data ss:Type="Number">103212.408000002</Data></Cell>
    <Cell><Data ss:Type="Number">87908.853818181597</Data></Cell>
    <Cell><Data ss:Type="String"></Data></Cell>
    <Cell><Data ss:Type="String"></Data></Cell>
    <Cell><Data ss:Type="String">1</Data></Cell>
   </Row>
   <Row ss:AutoFitHeight="0">
    <Cell><Data ss:Type="Number">181</Data></Cell>
    <Cell><Data ss:Type="Number">77.084760757836904</Data></Cell>
    <Cell><Data ss:Type="Number">77.076226676796495</Data></Cell>
    <Cell><Data ss:Type="Number">77.092874719744401</Data></Cell>
    <Cell><Data ss:Type="Number">21.713366666666701</Data></Cell>
    <Cell><Data ss:Type="Number">21.713249999999999</Data></Cell>
    <Cell><Data ss:Type="Number">21.713466666666701</Data></Cell>
    <Cell><Data ss:Type="Number">5</Data></Cell>
    <Cell><Data ss:Type="Number">5</Data></Cell>
    <Cell><Data ss:Type="Number">51269.490400002403</Data></Cell>
    <Cell><Data ss:Type="Number">29240</Data></Cell>
    <Cell><Data ss:Type="Number">44308.345500000301</Data></Cell>
    <Cell><Data ss:Type="Number">44694.037000003598</Data></Cell>
    <Cell><Data ss:Type="Number">41099.422500003398</Data></Cell>
    <Cell><Data ss:Type="Number">73043.308500000494</Data></Cell>
    <Cell><Data ss:Type="Number">53202.338500004298</Data></Cell>
    <Cell><Data ss:Type="String"></Data></Cell>
    <Cell><Data ss:Type="String"></Data></Cell>
    <Cell><Data ss:Type="String">15</Data></Cell>
   </Row>
   <Row ss:AutoFitHeight="0">
    <Cell><Data ss:Type="Number">182</Data></Cell>
    <Cell><Data ss:Type="Number">159.10000610351599</Data></Cell>
    <Cell><Data ss:Type="Number">159.10000610351599</Data></Cell>
    <Cell><Data ss:Type="Number">159.10729200940099</Data></Cell>
    <Cell><Data ss:Type="Number">22.855116666666699</Data></Cell>
    <Cell><Data ss:Type="Number">22.848933333333299</Data></Cell>
    <Cell><Data ss:Type="Number">22.855316666666699</Data></Cell>
    <Cell><Data ss:Type="Number">5</Data></Cell>
    <Cell><Data ss:Type="Number">5</Data></Cell>
    <Cell><Data ss:Type="Number">49639.608188889302</Data></Cell>
    <Cell><Data ss:Type="Number">29152</Data></Cell>
    <Cell><Data ss:Type="Number">42987.380500000298</Data></Cell>
    <Cell><Data ss:Type="Number">39166.422999997303</Data></Cell>
    <Cell><Data ss:Type="Number">38074.53</Data></Cell>
    <Cell><Data ss:Type="Number">71277.606000005806</Data></Cell>
    <Cell><Data ss:Type="Number">56692.1014444432</Data></Cell>
    <Cell><Data ss:Type="String"></Data></Cell>
    <Cell><Data ss:Type="String"></Data></Cell>
    <Cell><Data ss:Type="String">4</Data></Cell>
   </Row>
   <Row ss:AutoFitHeight="0">
    <Cell><Data ss:Type="Number">183</Data></Cell>
    <Cell><Data ss:Type="Number">53.099998474121101</Data></Cell>
    <Cell><Data ss:Type="Number">53.092289319781401</Data></Cell>
    <Cell><Data ss:Type="Number">53.099998474121101</Data></Cell>
    <Cell><Data ss:Type="Number">18.6031166666667</Data></Cell>
    <Cell><Data ss:Type="Number">18.597000000000001</Data></Cell>
    <Cell><Data ss:Type="Number">18.603283333333302</Data></Cell>
    <Cell><Data ss:Type="Number">5</Data></Cell>
    <Cell><Data ss:Type="Number">5</Data></Cell>
    <Cell><Data ss:Type="Number">46884.4310142865</Data></Cell>
    <Cell><Data ss:Type="Number">24416</Data></Cell>
    <Cell><Data ss:Type="Number">43928.367000001897</Data></Cell>
    <Cell><Data ss:Type="Number">42100.555000000299</Data></Cell>
    <Cell><Data ss:Type="Number">39827.662500003302</Data></Cell>
    <Cell><Data ss:Type="Number">60634.943000000399</Data></Cell>
    <Cell><Data ss:Type="Number">47930.627571426499</Data></Cell>
    <Cell><Data ss:Type="String"></Data></Cell>
    <Cell><Data ss:Type="String"></Data></Cell>
    <Cell><Data ss:Type="String">8</Data></Cell>
   </Row>
   <Row ss:AutoFitHeight="0">
    <Cell><Data ss:Type="Number">184</Data></Cell>
    <Cell><Data ss:Type="Number">117.09422731462899</Data></Cell>
    <Cell><Data ss:Type="Number">117.088744845801</Data></Cell>
    <Cell><Data ss:Type="Number">117.09999847412099</Data></Cell>
    <Cell><Data ss:Type="Number">18.363383333333299</Data></Cell>
    <Cell><Data ss:Type="Number">18.3572666666667</Data></Cell>
    <Cell><Data ss:Type="Number">18.363566666666699</Data></Cell>
    <Cell><Data ss:Type="Number">5</Data></Cell>
    <Cell><Data ss:Type="Number">5</Data></Cell>
    <Cell><Data ss:Type="Number">49698.577400001202</Data></Cell>
    <Cell><Data ss:Type="Number">24904</Data></Cell>
    <Cell><Data ss:Type="Number">45504.784000003703</Data></Cell>
    <Cell><Data ss:Type="Number">42032.425000000301</Data></Cell>
    <Cell><Data ss:Type="Number">39979.392375002899</Data></Cell>
    <Cell><Data ss:Type="Number">70006.923999998995</Data></Cell>
    <Cell><Data ss:Type="Number">50969.361624999903</Data></Cell>
    <Cell><Data ss:Type="String"></Data></Cell>
    <Cell><Data ss:Type="String"></Data></Cell>
    <Cell><Data ss:Type="String">5</Data></Cell>
   </Row>
   <Row ss:AutoFitHeight="0">
    <Cell><Data ss:Type="Number">185</Data></Cell>
    <Cell><Data ss:Type="Number">73.091588253475706</Data></Cell>
    <Cell><Data ss:Type="Number">73.078842531138903</Data></Cell>
    <Cell><Data ss:Type="Number">73.099998474121094</Data></Cell>
    <Cell><Data ss:Type="Number">18.281466666666699</Data></Cell>
    <Cell><Data ss:Type="Number">18.28135</Data></Cell>
    <Cell><Data ss:Type="Number">18.281566666666698</Data></Cell>
    <Cell><Data ss:Type="Number">5</Data></Cell>
    <Cell><Data ss:Type="Number">5</Data></Cell>
    <Cell><Data ss:Type="Number">83561.322320095394</Data></Cell>
    <Cell><Data ss:Type="Number">26584</Data></Cell>
    <Cell><Data ss:Type="Number">62914.254545450902</Data></Cell>
    <Cell><Data ss:Type="Number">64390.210499998502</Data></Cell>
    <Cell><Data ss:Type="Number">54950.793818181599</Data></Cell>
    <Cell><Data ss:Type="Number">144497.87873684199</Data></Cell>
    <Cell><Data ss:Type="Number">91053.474000003494</Data></Cell>
    <Cell><Data ss:Type="String"></Data></Cell>
    <Cell><Data ss:Type="String"></Data></Cell>
    <Cell><Data ss:Type="String">1</Data></Cell>
   </Row>
   <Row ss:AutoFitHeight="0">
    <Cell><Data ss:Type="Number">186</Data></Cell>
    <Cell><Data ss:Type="Number">86.099998474121094</Data></Cell>
    <Cell><Data ss:Type="Number">86.089904114344705</Data></Cell>
    <Cell><Data ss:Type="Number">86.099998474121094</Data></Cell>
    <Cell><Data ss:Type="Number">13.537383333333301</Data></Cell>
    <Cell><Data ss:Type="Number">13.537266666666699</Data></Cell>
    <Cell><Data ss:Type="Number">13.5374833333333</Data></Cell>
    <Cell><Data ss:Type="Number">5</Data></Cell>
    <Cell><Data ss:Type="Number">5</Data></Cell>
    <Cell><Data ss:Type="Number">67472.121782167902</Data></Cell>
    <Cell><Data ss:Type="Number">27048</Data></Cell>
    <Cell><Data ss:Type="Number">57283.703999999503</Data></Cell>
    <Cell><Data ss:Type="Number">55144.8005000017</Data></Cell>
    <Cell><Data ss:Type="Number">57360.3116153839</Data></Cell>
    <Cell><Data ss:Type="Number">92495.310545454297</Data></Cell>
    <Cell><Data ss:Type="Number">75076.482250000103</Data></Cell>
    <Cell><Data ss:Type="String"></Data></Cell>
    <Cell><Data ss:Type="String"></Data></Cell>
    <Cell><Data ss:Type="String">2</Data></Cell>
   </Row>
   <Row ss:AutoFitHeight="0">
    <Cell><Data ss:Type="Number">187</Data></Cell>
    <Cell><Data ss:Type="Number">91.099998474121094</Data></Cell>
    <Cell><Data ss:Type="Number">91.088124969378001</Data></Cell>
    <Cell><Data ss:Type="Number">91.099998474121094</Data></Cell>
    <Cell><Data ss:Type="Number">19.524366666666701</Data></Cell>
    <Cell><Data ss:Type="Number">19.524149999999999</Data></Cell>
    <Cell><Data ss:Type="Number">19.530483333333301</Data></Cell>
    <Cell><Data ss:Type="Number">3</Data></Cell>
    <Cell><Data ss:Type="Number">3</Data></Cell>
    <Cell><Data ss:Type="Number">45242.398928572402</Data></Cell>
    <Cell><Data ss:Type="Number">25992</Data></Cell>
    <Cell><Data ss:Type="Number">39819.278571429903</Data></Cell>
    <Cell><Data ss:Type="Number">37579.271428575899</Data></Cell>
    <Cell><Data ss:Type="Number">37257.4281428588</Data></Cell>
    <Cell><Data ss:Type="Number">65193.218499995499</Data></Cell>
    <Cell><Data ss:Type="Number">46362.798000002003</Data></Cell>
    <Cell><Data ss:Type="String"></Data></Cell>
    <Cell><Data ss:Type="String"></Data></Cell>
    <Cell><Data ss:Type="String">21</Data></Cell>
   </Row>
   <Row ss:AutoFitHeight="0">
    <Cell><Data ss:Type="Number">188</Data></Cell>
    <Cell><Data ss:Type="Number">139.185134396042</Data></Cell>
    <Cell><Data ss:Type="Number">139.167999928337</Data></Cell>
    <Cell><Data ss:Type="Number">139.19999694824199</Data></Cell>
    <Cell><Data ss:Type="Number">18.281366666666699</Data></Cell>
    <Cell><Data ss:Type="Number">18.275266666666699</Data></Cell>
    <Cell><Data ss:Type="Number">18.281549999999999</Data></Cell>
    <Cell><Data ss:Type="Number">5</Data></Cell>
    <Cell><Data ss:Type="Number">5</Data></Cell>
    <Cell><Data ss:Type="Number">80803.917676611702</Data></Cell>
    <Cell><Data ss:Type="Number">25928</Data></Cell>
    <Cell><Data ss:Type="Number">53532.298222217498</Data></Cell>
    <Cell><Data ss:Type="Number">56968.062545454399</Data></Cell>
    <Cell><Data ss:Type="Number">60071.7826153852</Data></Cell>
    <Cell><Data ss:Type="Number">153309.910999999</Data></Cell>
    <Cell><Data ss:Type="Number">80137.534000002503</Data></Cell>
    <Cell><Data ss:Type="String">[2][M+1]+</Data></Cell>
    <Cell><Data ss:Type="String"></Data></Cell>
    <Cell><Data ss:Type="String">1</Data></Cell>
   </Row>
   <Row ss:AutoFitHeight="0">
    <Cell><Data ss:Type="Number">189</Data></Cell>
    <Cell><Data ss:Type="Number">122.09999847412099</Data></Cell>
    <Cell><Data ss:Type="Number">122.090693825248</Data></Cell>
    <Cell><Data ss:Type="Number">122.199996948242</Data></Cell>
    <Cell><Data ss:Type="Number">18.363433333333301</Data></Cell>
    <Cell><Data ss:Type="Number">18.281366666666699</Data></Cell>
    <Cell><Data ss:Type="Number">18.363583333333299</Data></Cell>
    <Cell><Data ss:Type="Number">6</Data></Cell>
    <Cell><Data ss:Type="Number">5</Data></Cell>
    <Cell><Data ss:Type="Number">43932.642271429599</Data></Cell>
    <Cell><Data ss:Type="Number">26624</Data></Cell>
    <Cell><Data ss:Type="Number">38263.728571433203</Data></Cell>
    <Cell><Data ss:Type="Number">34991.189499997599</Data></Cell>
    <Cell><Data ss:Type="Number">31902.214285715399</Data></Cell>
    <Cell><Data ss:Type="Number">68430.529000000402</Data></Cell>
    <Cell><Data ss:Type="Number">46075.550000001604</Data></Cell>
    <Cell><Data ss:Type="String"></Data></Cell>
    <Cell><Data ss:Type="String"></Data></Cell>
    <Cell><Data ss:Type="String">5</Data></Cell>
   </Row>
   <Row ss:AutoFitHeight="0">
    <Cell><Data ss:Type="Number">190</Data></Cell>
    <Cell><Data ss:Type="Number">107.09491545706101</Data></Cell>
    <Cell><Data ss:Type="Number">107.09177811544799</Data></Cell>
    <Cell><Data ss:Type="Number">107.09999847412099</Data></Cell>
    <Cell><Data ss:Type="Number">20.4264166666667</Data></Cell>
    <Cell><Data ss:Type="Number">20.426300000000001</Data></Cell>
    <Cell><Data ss:Type="Number">20.426500000000001</Data></Cell>
    <Cell><Data ss:Type="Number">5</Data></Cell>
    <Cell><Data ss:Type="Number">5</Data></Cell>
    <Cell><Data ss:Type="Number">41798.147385715398</Data></Cell>
    <Cell><Data ss:Type="Number">27520</Data></Cell>
    <Cell><Data ss:Type="Number">38222.822500003102</Data></Cell>
    <Cell><Data ss:Type="Number">32636.9195000002</Data></Cell>
    <Cell><Data ss:Type="Number">30662.188375000002</Data></Cell>
    <Cell><Data ss:Type="Number">62340.871428573599</Data></Cell>
    <Cell><Data ss:Type="Number">45127.935124999902</Data></Cell>
    <Cell><Data ss:Type="String"></Data></Cell>
    <Cell><Data ss:Type="String"></Data></Cell>
    <Cell><Data ss:Type="String">18</Data></Cell>
   </Row>
   <Row ss:AutoFitHeight="0">
    <Cell><Data ss:Type="Number">191</Data></Cell>
    <Cell><Data ss:Type="Number">77.092443354392202</Data></Cell>
    <Cell><Data ss:Type="Number">77.080038651445605</Data></Cell>
    <Cell><Data ss:Type="Number">77.099998474121094</Data></Cell>
    <Cell><Data ss:Type="Number">13.537383333333301</Data></Cell>
    <Cell><Data ss:Type="Number">13.537266666666699</Data></Cell>
    <Cell><Data ss:Type="Number">13.5374833333333</Data></Cell>
    <Cell><Data ss:Type="Number">5</Data></Cell>
    <Cell><Data ss:Type="Number">5</Data></Cell>
    <Cell><Data ss:Type="Number">61318.1994448486</Data></Cell>
    <Cell><Data ss:Type="Number">22136</Data></Cell>
    <Cell><Data ss:Type="Number">57665.343272727099</Data></Cell>
    <Cell><Data ss:Type="Number">50490.377818183297</Data></Cell>
    <Cell><Data ss:Type="Number">60568.740133333296</Data></Cell>
    <Cell><Data ss:Type="Number">73307.879999999393</Data></Cell>
    <Cell><Data ss:Type="Number">64558.655999999799</Data></Cell>
    <Cell><Data ss:Type="String"></Data></Cell>
    <Cell><Data ss:Type="String"></Data></Cell>
    <Cell><Data ss:Type="String">2</Data></Cell>
   </Row>
   <Row ss:AutoFitHeight="0">
    <Cell><Data ss:Type="Number">192</Data></Cell>
    <Cell><Data ss:Type="Number">92.091405520386402</Data></Cell>
    <Cell><Data ss:Type="Number">92.077894477902106</Data></Cell>
    <Cell><Data ss:Type="Number">92.099998474121094</Data></Cell>
    <Cell><Data ss:Type="Number">18.6032166666667</Data></Cell>
    <Cell><Data ss:Type="Number">18.603100000000001</Data></Cell>
    <Cell><Data ss:Type="Number">18.6033166666667</Data></Cell>
    <Cell><Data ss:Type="Number">5</Data></Cell>
    <Cell><Data ss:Type="Number">5</Data></Cell>
    <Cell><Data ss:Type="Number">40655.761757143897</Data></Cell>
    <Cell><Data ss:Type="Number">25000</Data></Cell>
    <Cell><Data ss:Type="Number">35646.079285715801</Data></Cell>
    <Cell><Data ss:Type="Number">32008.988000000201</Data></Cell>
    <Cell><Data ss:Type="Number">31714.136500002602</Data></Cell>
    <Cell><Data ss:Type="Number">59893.461500000398</Data></Cell>
    <Cell><Data ss:Type="Number">44016.143500000297</Data></Cell>
    <Cell><Data ss:Type="String"></Data></Cell>
    <Cell><Data ss:Type="String"></Data></Cell>
    <Cell><Data ss:Type="String">8</Data></Cell>
   </Row>
   <Row ss:AutoFitHeight="0">
    <Cell><Data ss:Type="Number">193</Data></Cell>
    <Cell><Data ss:Type="Number">91.092477239728296</Data></Cell>
    <Cell><Data ss:Type="Number">91.081969375098893</Data></Cell>
    <Cell><Data ss:Type="Number">91.099998474121094</Data></Cell>
    <Cell><Data ss:Type="Number">6.5157666666666696</Data></Cell>
    <Cell><Data ss:Type="Number">6.5157499999999997</Data></Cell>
    <Cell><Data ss:Type="Number">6.5158666666666702</Data></Cell>
    <Cell><Data ss:Type="Number">3</Data></Cell>
    <Cell><Data ss:Type="Number">3</Data></Cell>
    <Cell><Data ss:Type="Number">35493.883171428402</Data></Cell>
    <Cell><Data ss:Type="Number">24536</Data></Cell>
    <Cell><Data ss:Type="Number">35243.107142856803</Data></Cell>
    <Cell><Data ss:Type="Number">27707.713999999502</Data></Cell>
    <Cell><Data ss:Type="Number">24176.308999999601</Data></Cell>
    <Cell><Data ss:Type="Number">50699.042857143497</Data></Cell>
    <Cell><Data ss:Type="Number">39643.242857142497</Data></Cell>
    <Cell><Data ss:Type="String"></Data></Cell>
    <Cell><Data ss:Type="String"></Data></Cell>
    <Cell><Data ss:Type="String">16</Data></Cell>
   </Row>
   <Row ss:AutoFitHeight="0">
    <Cell><Data ss:Type="Number">194</Data></Cell>
    <Cell><Data ss:Type="Number">77.089854247005903</Data></Cell>
    <Cell><Data ss:Type="Number">77.068276746768802</Data></Cell>
    <Cell><Data ss:Type="Number">77.092783140519501</Data></Cell>
    <Cell><Data ss:Type="Number">20.167833333333299</Data></Cell>
    <Cell><Data ss:Type="Number">20.167633333333299</Data></Cell>
    <Cell><Data ss:Type="Number">20.173966666666701</Data></Cell>
    <Cell><Data ss:Type="Number">5</Data></Cell>
    <Cell><Data ss:Type="Number">5</Data></Cell>
    <Cell><Data ss:Type="Number">42800.098700001799</Data></Cell>
    <Cell><Data ss:Type="Number">23008</Data></Cell>
    <Cell><Data ss:Type="Number">40214.111000000303</Data></Cell>
    <Cell><Data ss:Type="Number">36497.241000000198</Data></Cell>
    <Cell><Data ss:Type="Number">34957.503000000201</Data></Cell>
    <Cell><Data ss:Type="Number">57785.216500004703</Data></Cell>
    <Cell><Data ss:Type="Number">44546.4220000036</Data></Cell>
    <Cell><Data ss:Type="String"></Data></Cell>
    <Cell><Data ss:Type="String"></Data></Cell>
    <Cell><Data ss:Type="String">12</Data></Cell>
   </Row>
   <Row ss:AutoFitHeight="0">
    <Cell><Data ss:Type="Number">195</Data></Cell>
    <Cell><Data ss:Type="Number">121.09999847412099</Data></Cell>
    <Cell><Data ss:Type="Number">121.091338917473</Data></Cell>
    <Cell><Data ss:Type="Number">121.105628340344</Data></Cell>
    <Cell><Data ss:Type="Number">19.530583333333301</Data></Cell>
    <Cell><Data ss:Type="Number">19.524149999999999</Data></Cell>
    <Cell><Data ss:Type="Number">19.5306833333333</Data></Cell>
    <Cell><Data ss:Type="Number">5</Data></Cell>
    <Cell><Data ss:Type="Number">5</Data></Cell>
    <Cell><Data ss:Type="Number">41401.571424999798</Data></Cell>
    <Cell><Data ss:Type="Number">26320</Data></Cell>
    <Cell><Data ss:Type="Number">36687.248000000203</Data></Cell>
    <Cell><Data ss:Type="Number">32559.0996250024</Data></Cell>
    <Cell><Data ss:Type="Number">31207.7035000002</Data></Cell>
    <Cell><Data ss:Type="Number">62267.791999995701</Data></Cell>
    <Cell><Data ss:Type="Number">44286.014000000301</Data></Cell>
    <Cell><Data ss:Type="String"></Data></Cell>
    <Cell><Data ss:Type="String"></Data></Cell>
    <Cell><Data ss:Type="String">20</Data></Cell>
   </Row>
   <Row ss:AutoFitHeight="0">
    <Cell><Data ss:Type="Number">196</Data></Cell>
    <Cell><Data ss:Type="Number">63.070845048740303</Data></Cell>
    <Cell><Data ss:Type="Number">63.042458151723203</Data></Cell>
    <Cell><Data ss:Type="Number">63.081005189801402</Data></Cell>
    <Cell><Data ss:Type="Number">22.849016666666699</Data></Cell>
    <Cell><Data ss:Type="Number">22.8488166666667</Data></Cell>
    <Cell><Data ss:Type="Number">22.855316666666699</Data></Cell>
    <Cell><Data ss:Type="Number">5</Data></Cell>
    <Cell><Data ss:Type="Number">5</Data></Cell>
    <Cell><Data ss:Type="Number">42036.887752777897</Data></Cell>
    <Cell><Data ss:Type="Number">20608</Data></Cell>
    <Cell><Data ss:Type="Number">39040.382500000298</Data></Cell>
    <Cell><Data ss:Type="Number">37206.549999997398</Data></Cell>
    <Cell><Data ss:Type="Number">34528.328249999999</Data></Cell>
    <Cell><Data ss:Type="Number">54656.838888891703</Data></Cell>
    <Cell><Data ss:Type="Number">44752.339124999897</Data></Cell>
    <Cell><Data ss:Type="String"></Data></Cell>
    <Cell><Data ss:Type="String"></Data></Cell>
    <Cell><Data ss:Type="String">10</Data></Cell>
   </Row>
   <Row ss:AutoFitHeight="0">
    <Cell><Data ss:Type="Number">197</Data></Cell>
    <Cell><Data ss:Type="Number">116.09999847412099</Data></Cell>
    <Cell><Data ss:Type="Number">116.094193072176</Data></Cell>
    <Cell><Data ss:Type="Number">116.09999847412099</Data></Cell>
    <Cell><Data ss:Type="Number">22.855116666666699</Data></Cell>
    <Cell><Data ss:Type="Number">22.848933333333299</Data></Cell>
    <Cell><Data ss:Type="Number">22.855316666666699</Data></Cell>
    <Cell><Data ss:Type="Number">5</Data></Cell>
    <Cell><Data ss:Type="Number">5</Data></Cell>
    <Cell><Data ss:Type="Number">42044.626094444597</Data></Cell>
    <Cell><Data ss:Type="Number">23024</Data></Cell>
    <Cell><Data ss:Type="Number">36715.6355000002</Data></Cell>
    <Cell><Data ss:Type="Number">35060.454999997601</Data></Cell>
    <Cell><Data ss:Type="Number">33192.917874999999</Data></Cell>
    <Cell><Data ss:Type="Number">60775.150222225398</Data></Cell>
    <Cell><Data ss:Type="Number">44478.971874999901</Data></Cell>
    <Cell><Data ss:Type="String"></Data></Cell>
    <Cell><Data ss:Type="String"></Data></Cell>
    <Cell><Data ss:Type="String">4</Data></Cell>
   </Row>
   <Row ss:AutoFitHeight="0">
    <Cell><Data ss:Type="Number">198</Data></Cell>
    <Cell><Data ss:Type="Number">148.10000610351599</Data></Cell>
    <Cell><Data ss:Type="Number">148.10000610351599</Data></Cell>
    <Cell><Data ss:Type="Number">148.10000610351599</Data></Cell>
    <Cell><Data ss:Type="Number">22.849</Data></Cell>
    <Cell><Data ss:Type="Number">22.8488166666667</Data></Cell>
    <Cell><Data ss:Type="Number">22.855133333333299</Data></Cell>
    <Cell><Data ss:Type="Number">5</Data></Cell>
    <Cell><Data ss:Type="Number">5</Data></Cell>
    <Cell><Data ss:Type="Number">42112.592052778004</Data></Cell>
    <Cell><Data ss:Type="Number">25392</Data></Cell>
    <Cell><Data ss:Type="Number">36327.673000000199</Data></Cell>
    <Cell><Data ss:Type="Number">32915.873999997697</Data></Cell>
    <Cell><Data ss:Type="Number">30724.282875000001</Data></Cell>
    <Cell><Data ss:Type="Number">65276.746888892303</Data></Cell>
    <Cell><Data ss:Type="Number">45318.383499999902</Data></Cell>
    <Cell><Data ss:Type="String"></Data></Cell>
    <Cell><Data ss:Type="String"></Data></Cell>
    <Cell><Data ss:Type="String">10</Data></Cell>
   </Row>
   <Row ss:AutoFitHeight="0">
    <Cell><Data ss:Type="Number">199</Data></Cell>
    <Cell><Data ss:Type="Number">103.09999847412099</Data></Cell>
    <Cell><Data ss:Type="Number">103.069305947009</Data></Cell>
    <Cell><Data ss:Type="Number">103.09999847412099</Data></Cell>
    <Cell><Data ss:Type="Number">18.363483333333299</Data></Cell>
    <Cell><Data ss:Type="Number">18.3633666666667</Data></Cell>
    <Cell><Data ss:Type="Number">18.363583333333299</Data></Cell>
    <Cell><Data ss:Type="Number">5</Data></Cell>
    <Cell><Data ss:Type="Number">5</Data></Cell>
    <Cell><Data ss:Type="Number">42255.290619445499</Data></Cell>
    <Cell><Data ss:Type="Number">19912</Data></Cell>
    <Cell><Data ss:Type="Number">40088.449000003297</Data></Cell>
    <Cell><Data ss:Type="Number">35518.0615000002</Data></Cell>
    <Cell><Data ss:Type="Number">34443.137625002499</Data></Cell>
    <Cell><Data ss:Type="Number">57355.526222221401</Data></Cell>
    <Cell><Data ss:Type="Number">43871.278749999903</Data></Cell>
    <Cell><Data ss:Type="String"></Data></Cell>
    <Cell><Data ss:Type="String"></Data></Cell>
    <Cell><Data ss:Type="String">5</Data></Cell>
   </Row>
   <Row ss:AutoFitHeight="0">
    <Cell><Data ss:Type="Number">200</Data></Cell>
    <Cell><Data ss:Type="Number">52.099998474121101</Data></Cell>
    <Cell><Data ss:Type="Number">52.099998474121101</Data></Cell>
    <Cell><Data ss:Type="Number">52.105789703172498</Data></Cell>
    <Cell><Data ss:Type="Number">13.537383333333301</Data></Cell>
    <Cell><Data ss:Type="Number">13.537266666666699</Data></Cell>
    <Cell><Data ss:Type="Number">13.5374833333333</Data></Cell>
    <Cell><Data ss:Type="Number">5</Data></Cell>
    <Cell><Data ss:Type="Number">5</Data></Cell>
    <Cell><Data ss:Type="Number">64011.778743077302</Data></Cell>
    <Cell><Data ss:Type="Number">19504</Data></Cell>
    <Cell><Data ss:Type="Number">60520.2575000004</Data></Cell>
    <Cell><Data ss:Type="Number">54369.254000001703</Data></Cell>
    <Cell><Data ss:Type="Number">60721.667600000001</Data></Cell>
    <Cell><Data ss:Type="Number">78187.504615385798</Data></Cell>
    <Cell><Data ss:Type="Number">66260.209999998799</Data></Cell>
    <Cell><Data ss:Type="String"></Data></Cell>
    <Cell><Data ss:Type="String"></Data></Cell>
    <Cell><Data ss:Type="String">2</Data></Cell>
   </Row>
   <Row ss:AutoFitHeight="0">
    <Cell><Data ss:Type="Number">201</Data></Cell>
    <Cell><Data ss:Type="Number">149.11048592775899</Data></Cell>
    <Cell><Data ss:Type="Number">149.10000610351599</Data></Cell>
    <Cell><Data ss:Type="Number">149.120180329665</Data></Cell>
    <Cell><Data ss:Type="Number">18.363383333333299</Data></Cell>
    <Cell><Data ss:Type="Number">18.3572666666667</Data></Cell>
    <Cell><Data ss:Type="Number">18.363566666666699</Data></Cell>
    <Cell><Data ss:Type="Number">5</Data></Cell>
    <Cell><Data ss:Type="Number">5</Data></Cell>
    <Cell><Data ss:Type="Number">40541.8412583342</Data></Cell>
    <Cell><Data ss:Type="Number">24928</Data></Cell>
    <Cell><Data ss:Type="Number">35001.409000002903</Data></Cell>
    <Cell><Data ss:Type="Number">31948.806500000199</Data></Cell>
    <Cell><Data ss:Type="Number">30077.970000002199</Data></Cell>
    <Cell><Data ss:Type="Number">62761.226666665701</Data></Cell>
    <Cell><Data ss:Type="Number">42919.794124999898</Data></Cell>
    <Cell><Data ss:Type="String"></Data></Cell>
    <Cell><Data ss:Type="String"></Data></Cell>
    <Cell><Data ss:Type="String">5</Data></Cell>
   </Row>
   <Row ss:AutoFitHeight="0">
    <Cell><Data ss:Type="Number">202</Data></Cell>
    <Cell><Data ss:Type="Number">111.199996948242</Data></Cell>
    <Cell><Data ss:Type="Number">111.139661888015</Data></Cell>
    <Cell><Data ss:Type="Number">111.199996948242</Data></Cell>
    <Cell><Data ss:Type="Number">13.53115</Data></Cell>
    <Cell><Data ss:Type="Number">13.461683333333299</Data></Cell>
    <Cell><Data ss:Type="Number">13.537283333333299</Data></Cell>
    <Cell><Data ss:Type="Number">5</Data></Cell>
    <Cell><Data ss:Type="Number">5</Data></Cell>
    <Cell><Data ss:Type="Number">40625.693014545599</Data></Cell>
    <Cell><Data ss:Type="Number">27272</Data></Cell>
    <Cell><Data ss:Type="Number">4627.6277999997901</Data></Cell>
    <Cell><Data ss:Type="Number">18947.710000000101</Data></Cell>
    <Cell><Data ss:Type="Number">17117.903666666902</Data></Cell>
    <Cell><Data ss:Type="Number">96940.191272726996</Data></Cell>
    <Cell><Data ss:Type="Number">65495.0323333341</Data></Cell>
    <Cell><Data ss:Type="String">[1][M+1]+</Data></Cell>
    <Cell><Data ss:Type="String"></Data></Cell>
    <Cell><Data ss:Type="String">2</Data></Cell>
   </Row>
   <Row ss:AutoFitHeight="0">
    <Cell><Data ss:Type="Number">203</Data></Cell>
    <Cell><Data ss:Type="Number">59.095703809243801</Data></Cell>
    <Cell><Data ss:Type="Number">59.069631296255999</Data></Cell>
    <Cell><Data ss:Type="Number">59.099998474121101</Data></Cell>
    <Cell><Data ss:Type="Number">18.281466666666699</Data></Cell>
    <Cell><Data ss:Type="Number">18.28135</Data></Cell>
    <Cell><Data ss:Type="Number">18.281566666666698</Data></Cell>
    <Cell><Data ss:Type="Number">5</Data></Cell>
    <Cell><Data ss:Type="Number">5</Data></Cell>
    <Cell><Data ss:Type="Number">67252.337578946797</Data></Cell>
    <Cell><Data ss:Type="Number">21328</Data></Cell>
    <Cell><Data ss:Type="Number">48491.830999995698</Data></Cell>
    <Cell><Data ss:Type="Number">57428.062999998598</Data></Cell>
    <Cell><Data ss:Type="Number">52599.009500001703</Data></Cell>
    <Cell><Data ss:Type="Number">118932.589894737</Data></Cell>
    <Cell><Data ss:Type="Number">58810.1945000013</Data></Cell>
    <Cell><Data ss:Type="String"></Data></Cell>
    <Cell><Data ss:Type="String"></Data></Cell>
    <Cell><Data ss:Type="String">1</Data></Cell>
   </Row>
   <Row ss:AutoFitHeight="0">
    <Cell><Data ss:Type="Number">204</Data></Cell>
    <Cell><Data ss:Type="Number">115.09087138152699</Data></Cell>
    <Cell><Data ss:Type="Number">115.05227474876899</Data></Cell>
    <Cell><Data ss:Type="Number">115.09999847412099</Data></Cell>
    <Cell><Data ss:Type="Number">18.363483333333299</Data></Cell>
    <Cell><Data ss:Type="Number">18.3633666666667</Data></Cell>
    <Cell><Data ss:Type="Number">18.363583333333299</Data></Cell>
    <Cell><Data ss:Type="Number">5</Data></Cell>
    <Cell><Data ss:Type="Number">5</Data></Cell>
    <Cell><Data ss:Type="Number">41920.853583334298</Data></Cell>
    <Cell><Data ss:Type="Number">20016</Data></Cell>
    <Cell><Data ss:Type="Number">39408.284500003203</Data></Cell>
    <Cell><Data ss:Type="Number">35395.806000000201</Data></Cell>
    <Cell><Data ss:Type="Number">33556.0192500025</Data></Cell>
    <Cell><Data ss:Type="Number">57488.738666665799</Data></Cell>
    <Cell><Data ss:Type="Number">43755.419499999902</Data></Cell>
    <Cell><Data ss:Type="String"></Data></Cell>
    <Cell><Data ss:Type="String"></Data></Cell>
    <Cell><Data ss:Type="String">5</Data></Cell>
   </Row>
   <Row ss:AutoFitHeight="0">
    <Cell><Data ss:Type="Number">205</Data></Cell>
    <Cell><Data ss:Type="Number">52.093563696674302</Data></Cell>
    <Cell><Data ss:Type="Number">52.087698634475899</Data></Cell>
    <Cell><Data ss:Type="Number">52.099998474121101</Data></Cell>
    <Cell><Data ss:Type="Number">22.849</Data></Cell>
    <Cell><Data ss:Type="Number">22.8488166666667</Data></Cell>
    <Cell><Data ss:Type="Number">22.855133333333299</Data></Cell>
    <Cell><Data ss:Type="Number">5</Data></Cell>
    <Cell><Data ss:Type="Number">5</Data></Cell>
    <Cell><Data ss:Type="Number">40647.901727778197</Data></Cell>
    <Cell><Data ss:Type="Number">21064</Data></Cell>
    <Cell><Data ss:Type="Number">37534.331000000202</Data></Cell>
    <Cell><Data ss:Type="Number">34065.3784999977</Data></Cell>
    <Cell><Data ss:Type="Number">36015.018444446097</Data></Cell>
    <Cell><Data ss:Type="Number">53154.414444447197</Data></Cell>
    <Cell><Data ss:Type="Number">42470.366249999897</Data></Cell>
    <Cell><Data ss:Type="String"></Data></Cell>
    <Cell><Data ss:Type="String"></Data></Cell>
    <Cell><Data ss:Type="String">10</Data></Cell>
   </Row>
   <Row ss:AutoFitHeight="0">
    <Cell><Data ss:Type="Number">206</Data></Cell>
    <Cell><Data ss:Type="Number">105.07675079526</Data></Cell>
    <Cell><Data ss:Type="Number">105.066561400298</Data></Cell>
    <Cell><Data ss:Type="Number">105.09999847412099</Data></Cell>
    <Cell><Data ss:Type="Number">19.530483333333301</Data></Cell>
    <Cell><Data ss:Type="Number">19.524149999999999</Data></Cell>
    <Cell><Data ss:Type="Number">19.530583333333301</Data></Cell>
    <Cell><Data ss:Type="Number">3</Data></Cell>
    <Cell><Data ss:Type="Number">3</Data></Cell>
    <Cell><Data ss:Type="Number">35321.083785714902</Data></Cell>
    <Cell><Data ss:Type="Number">23216</Data></Cell>
    <Cell><Data ss:Type="Number">31910.1642857154</Data></Cell>
    <Cell><Data ss:Type="Number">25761.072000004398</Data></Cell>
    <Cell><Data ss:Type="Number">24117.262999999599</Data></Cell>
    <Cell><Data ss:Type="Number">56823.069499996098</Data></Cell>
    <Cell><Data ss:Type="Number">37993.850142858799</Data></Cell>
    <Cell><Data ss:Type="String"></Data></Cell>
    <Cell><Data ss:Type="String"></Data></Cell>
    <Cell><Data ss:Type="String">20</Data></Cell>
   </Row>
   <Row ss:AutoFitHeight="0">
    <Cell><Data ss:Type="Number">207</Data></Cell>
    <Cell><Data ss:Type="Number">176.14107568378299</Data></Cell>
    <Cell><Data ss:Type="Number">176.120387275545</Data></Cell>
    <Cell><Data ss:Type="Number">176.18703041959299</Data></Cell>
    <Cell><Data ss:Type="Number">18.363483333333299</Data></Cell>
    <Cell><Data ss:Type="Number">18.3633666666667</Data></Cell>
    <Cell><Data ss:Type="Number">18.363583333333299</Data></Cell>
    <Cell><Data ss:Type="Number">5</Data></Cell>
    <Cell><Data ss:Type="Number">5</Data></Cell>
    <Cell><Data ss:Type="Number">38797.277063889604</Data></Cell>
    <Cell><Data ss:Type="Number">21616</Data></Cell>
    <Cell><Data ss:Type="Number">34826.163500002804</Data></Cell>
    <Cell><Data ss:Type="Number">29159.261500000201</Data></Cell>
    <Cell><Data ss:Type="Number">29349.116875002201</Data></Cell>
    <Cell><Data ss:Type="Number">58095.763555554702</Data></Cell>
    <Cell><Data ss:Type="Number">42556.079888888002</Data></Cell>
    <Cell><Data ss:Type="String"></Data></Cell>
    <Cell><Data ss:Type="String"></Data></Cell>
    <Cell><Data ss:Type="String">5</Data></Cell>
   </Row>
   <Row ss:AutoFitHeight="0">
    <Cell><Data ss:Type="Number">208</Data></Cell>
    <Cell><Data ss:Type="Number">120.09999847412099</Data></Cell>
    <Cell><Data ss:Type="Number">120.085660890996</Data></Cell>
    <Cell><Data ss:Type="Number">120.09999847412099</Data></Cell>
    <Cell><Data ss:Type="Number">18.6031166666667</Data></Cell>
    <Cell><Data ss:Type="Number">18.597000000000001</Data></Cell>
    <Cell><Data ss:Type="Number">18.603283333333302</Data></Cell>
    <Cell><Data ss:Type="Number">5</Data></Cell>
    <Cell><Data ss:Type="Number">5</Data></Cell>
    <Cell><Data ss:Type="Number">35019.463000000702</Data></Cell>
    <Cell><Data ss:Type="Number">22496</Data></Cell>
    <Cell><Data ss:Type="Number">31007.6802857156</Data></Cell>
    <Cell><Data ss:Type="Number">27613.0890000002</Data></Cell>
    <Cell><Data ss:Type="Number">26155.090714286802</Data></Cell>
    <Cell><Data ss:Type="Number">52446.4740000003</Data></Cell>
    <Cell><Data ss:Type="Number">37874.981000000203</Data></Cell>
    <Cell><Data ss:Type="String"></Data></Cell>
    <Cell><Data ss:Type="String"></Data></Cell>
    <Cell><Data ss:Type="String">8</Data></Cell>
   </Row>
   <Row ss:AutoFitHeight="0">
    <Cell><Data ss:Type="Number">209</Data></Cell>
    <Cell><Data ss:Type="Number">118.07686863315401</Data></Cell>
    <Cell><Data ss:Type="Number">118.068302679257</Data></Cell>
    <Cell><Data ss:Type="Number">118.09999847412099</Data></Cell>
    <Cell><Data ss:Type="Number">22.855133333333299</Data></Cell>
    <Cell><Data ss:Type="Number">22.8488166666667</Data></Cell>
    <Cell><Data ss:Type="Number">22.855316666666699</Data></Cell>
    <Cell><Data ss:Type="Number">5</Data></Cell>
    <Cell><Data ss:Type="Number">5</Data></Cell>
    <Cell><Data ss:Type="Number">38932.590425000497</Data></Cell>
    <Cell><Data ss:Type="Number">22112</Data></Cell>
    <Cell><Data ss:Type="Number">36284.9025000002</Data></Cell>
    <Cell><Data ss:Type="Number">31529.049999997798</Data></Cell>
    <Cell><Data ss:Type="Number">30617.132000000001</Data></Cell>
    <Cell><Data ss:Type="Number">54549.420000004502</Data></Cell>
    <Cell><Data ss:Type="Number">41682.447624999899</Data></Cell>
    <Cell><Data ss:Type="String"></Data></Cell>
    <Cell><Data ss:Type="String"></Data></Cell>
    <Cell><Data ss:Type="String">4</Data></Cell>
   </Row>
   <Row ss:AutoFitHeight="0">
    <Cell><Data ss:Type="Number">210</Data></Cell>
    <Cell><Data ss:Type="Number">104.09999847412099</Data></Cell>
    <Cell><Data ss:Type="Number">104.089296279039</Data></Cell>
    <Cell><Data ss:Type="Number">104.09999847412099</Data></Cell>
    <Cell><Data ss:Type="Number">22.855116666666699</Data></Cell>
    <Cell><Data ss:Type="Number">22.848933333333299</Data></Cell>
    <Cell><Data ss:Type="Number">22.855316666666699</Data></Cell>
    <Cell><Data ss:Type="Number">5</Data></Cell>
    <Cell><Data ss:Type="Number">5</Data></Cell>
    <Cell><Data ss:Type="Number">36608.542044444599</Data></Cell>
    <Cell><Data ss:Type="Number">20280</Data></Cell>
    <Cell><Data ss:Type="Number">33624.426000000203</Data></Cell>
    <Cell><Data ss:Type="Number">31462.055499997801</Data></Cell>
    <Cell><Data ss:Type="Number">29363.504625000001</Data></Cell>
    <Cell><Data ss:Type="Number">51262.192222224898</Data></Cell>
    <Cell><Data ss:Type="Number">37330.531875000001</Data></Cell>
    <Cell><Data ss:Type="String"></Data></Cell>
    <Cell><Data ss:Type="String"></Data></Cell>
    <Cell><Data ss:Type="String">4</Data></Cell>
   </Row>
   <Row ss:AutoFitHeight="0">
    <Cell><Data ss:Type="Number">211</Data></Cell>
    <Cell><Data ss:Type="Number">65.087010227182702</Data></Cell>
    <Cell><Data ss:Type="Number">65.076036245574002</Data></Cell>
    <Cell><Data ss:Type="Number">65.099998474121094</Data></Cell>
    <Cell><Data ss:Type="Number">19.126833333333298</Data></Cell>
    <Cell><Data ss:Type="Number">19.126716666666699</Data></Cell>
    <Cell><Data ss:Type="Number">19.126933333333302</Data></Cell>
    <Cell><Data ss:Type="Number">5</Data></Cell>
    <Cell><Data ss:Type="Number">5</Data></Cell>
    <Cell><Data ss:Type="Number">34956.687757141801</Data></Cell>
    <Cell><Data ss:Type="Number">17896</Data></Cell>
    <Cell><Data ss:Type="Number">31571.538857141499</Data></Cell>
    <Cell><Data ss:Type="Number">31425.719500000199</Data></Cell>
    <Cell><Data ss:Type="Number">28124.811428570199</Data></Cell>
    <Cell><Data ss:Type="Number">45842.405999996903</Data></Cell>
    <Cell><Data ss:Type="Number">37818.963000000302</Data></Cell>
    <Cell><Data ss:Type="String"></Data></Cell>
    <Cell><Data ss:Type="String"></Data></Cell>
    <Cell><Data ss:Type="String">6</Data></Cell>
   </Row>
   <Row ss:AutoFitHeight="0">
    <Cell><Data ss:Type="Number">212</Data></Cell>
    <Cell><Data ss:Type="Number">132.09035254358199</Data></Cell>
    <Cell><Data ss:Type="Number">132.065124950501</Data></Cell>
    <Cell><Data ss:Type="Number">132.10000610351599</Data></Cell>
    <Cell><Data ss:Type="Number">22.855116666666699</Data></Cell>
    <Cell><Data ss:Type="Number">22.848933333333299</Data></Cell>
    <Cell><Data ss:Type="Number">22.855316666666699</Data></Cell>
    <Cell><Data ss:Type="Number">5</Data></Cell>
    <Cell><Data ss:Type="Number">5</Data></Cell>
    <Cell><Data ss:Type="Number">35761.589900000501</Data></Cell>
    <Cell><Data ss:Type="Number">20424</Data></Cell>
    <Cell><Data ss:Type="Number">32960.5370000002</Data></Cell>
    <Cell><Data ss:Type="Number">28299.3094999981</Data></Cell>
    <Cell><Data ss:Type="Number">29821.26225</Data></Cell>
    <Cell><Data ss:Type="Number">49883.272000004101</Data></Cell>
    <Cell><Data ss:Type="Number">37843.568749999999</Data></Cell>
    <Cell><Data ss:Type="String"></Data></Cell>
    <Cell><Data ss:Type="String"></Data></Cell>
    <Cell><Data ss:Type="String">4</Data></Cell>
   </Row>
   <Row ss:AutoFitHeight="0">
    <Cell><Data ss:Type="Number">213</Data></Cell>
    <Cell><Data ss:Type="Number">106.081427951919</Data></Cell>
    <Cell><Data ss:Type="Number">106.07442968341999</Data></Cell>
    <Cell><Data ss:Type="Number">106.10972603953201</Data></Cell>
    <Cell><Data ss:Type="Number">22.849016666666699</Data></Cell>
    <Cell><Data ss:Type="Number">22.8488166666667</Data></Cell>
    <Cell><Data ss:Type="Number">22.855316666666699</Data></Cell>
    <Cell><Data ss:Type="Number">5</Data></Cell>
    <Cell><Data ss:Type="Number">5</Data></Cell>
    <Cell><Data ss:Type="Number">40086.913177779301</Data></Cell>
    <Cell><Data ss:Type="Number">19584</Data></Cell>
    <Cell><Data ss:Type="Number">37325.956333335002</Data></Cell>
    <Cell><Data ss:Type="Number">33361.013111110602</Data></Cell>
    <Cell><Data ss:Type="Number">31908.069222223701</Data></Cell>
    <Cell><Data ss:Type="Number">55609.005111113998</Data></Cell>
    <Cell><Data ss:Type="Number">42230.522111113001</Data></Cell>
    <Cell><Data ss:Type="String"></Data></Cell>
    <Cell><Data ss:Type="String"></Data></Cell>
    <Cell><Data ss:Type="String">10</Data></Cell>
   </Row>
   <Row ss:AutoFitHeight="0">
    <Cell><Data ss:Type="Number">214</Data></Cell>
    <Cell><Data ss:Type="Number">136.10000610351599</Data></Cell>
    <Cell><Data ss:Type="Number">136.10000610351599</Data></Cell>
    <Cell><Data ss:Type="Number">136.13898419443501</Data></Cell>
    <Cell><Data ss:Type="Number">18.363383333333299</Data></Cell>
    <Cell><Data ss:Type="Number">18.3572666666667</Data></Cell>
    <Cell><Data ss:Type="Number">18.363566666666699</Data></Cell>
    <Cell><Data ss:Type="Number">5</Data></Cell>
    <Cell><Data ss:Type="Number">5</Data></Cell>
    <Cell><Data ss:Type="Number">34218.870035715299</Data></Cell>
    <Cell><Data ss:Type="Number">20744</Data></Cell>
    <Cell><Data ss:Type="Number">32761.824500002698</Data></Cell>
    <Cell><Data ss:Type="Number">25902.6788571418</Data></Cell>
    <Cell><Data ss:Type="Number">25688.191750001901</Data></Cell>
    <Cell><Data ss:Type="Number">52357.526500000298</Data></Cell>
    <Cell><Data ss:Type="Number">34384.128571429697</Data></Cell>
    <Cell><Data ss:Type="String"></Data></Cell>
    <Cell><Data ss:Type="String"></Data></Cell>
    <Cell><Data ss:Type="String">5</Data></Cell>
   </Row>
   <Row ss:AutoFitHeight="0">
    <Cell><Data ss:Type="Number">215</Data></Cell>
    <Cell><Data ss:Type="Number">94.101781143575295</Data></Cell>
    <Cell><Data ss:Type="Number">94.099998474121094</Data></Cell>
    <Cell><Data ss:Type="Number">94.110403881015301</Data></Cell>
    <Cell><Data ss:Type="Number">13.5435833333333</Data></Cell>
    <Cell><Data ss:Type="Number">13.537266666666699</Data></Cell>
    <Cell><Data ss:Type="Number">13.5436833333333</Data></Cell>
    <Cell><Data ss:Type="Number">3</Data></Cell>
    <Cell><Data ss:Type="Number">3</Data></Cell>
    <Cell><Data ss:Type="Number">40970.439326984299</Data></Cell>
    <Cell><Data ss:Type="Number">21200</Data></Cell>
    <Cell><Data ss:Type="Number">30365.5928571439</Data></Cell>
    <Cell><Data ss:Type="Number">33510.8734444437</Data></Cell>
    <Cell><Data ss:Type="Number">32039.049444444801</Data></Cell>
    <Cell><Data ss:Type="Number">63610.709999999497</Data></Cell>
    <Cell><Data ss:Type="Number">45325.970888889402</Data></Cell>
    <Cell><Data ss:Type="String"></Data></Cell>
    <Cell><Data ss:Type="String"></Data></Cell>
    <Cell><Data ss:Type="String">2</Data></Cell>
   </Row>
   <Row ss:AutoFitHeight="0">
    <Cell><Data ss:Type="Number">216</Data></Cell>
    <Cell><Data ss:Type="Number">134.06859278795301</Data></Cell>
    <Cell><Data ss:Type="Number">134.060270790266</Data></Cell>
    <Cell><Data ss:Type="Number">134.09283848092099</Data></Cell>
    <Cell><Data ss:Type="Number">32.810266666666699</Data></Cell>
    <Cell><Data ss:Type="Number">32.81015</Data></Cell>
    <Cell><Data ss:Type="Number">32.810366666666702</Data></Cell>
    <Cell><Data ss:Type="Number">5</Data></Cell>
    <Cell><Data ss:Type="Number">5</Data></Cell>
    <Cell><Data ss:Type="Number">38200.489637777202</Data></Cell>
    <Cell><Data ss:Type="Number">21336</Data></Cell>
    <Cell><Data ss:Type="Number">34133.818800000503</Data></Cell>
    <Cell><Data ss:Type="Number">31065.404555556899</Data></Cell>
    <Cell><Data ss:Type="Number">26133.5324999982</Data></Cell>
    <Cell><Data ss:Type="Number">59018.703888883698</Data></Cell>
    <Cell><Data ss:Type="Number">40650.988444446499</Data></Cell>
    <Cell><Data ss:Type="String"></Data></Cell>
    <Cell><Data ss:Type="String"></Data></Cell>
    <Cell><Data ss:Type="String">11</Data></Cell>
   </Row>
   <Row ss:AutoFitHeight="0">
    <Cell><Data ss:Type="Number">217</Data></Cell>
    <Cell><Data ss:Type="Number">94.093409421920796</Data></Cell>
    <Cell><Data ss:Type="Number">94.079152672785597</Data></Cell>
    <Cell><Data ss:Type="Number">94.099998474121094</Data></Cell>
    <Cell><Data ss:Type="Number">18.6031166666667</Data></Cell>
    <Cell><Data ss:Type="Number">18.597000000000001</Data></Cell>
    <Cell><Data ss:Type="Number">18.603283333333302</Data></Cell>
    <Cell><Data ss:Type="Number">5</Data></Cell>
    <Cell><Data ss:Type="Number">5</Data></Cell>
    <Cell><Data ss:Type="Number">30106.200185714701</Data></Cell>
    <Cell><Data ss:Type="Number">18184</Data></Cell>
    <Cell><Data ss:Type="Number">26883.944142858301</Data></Cell>
    <Cell><Data ss:Type="Number">23681.988000000201</Data></Cell>
    <Cell><Data ss:Type="Number">23440.126500001901</Data></Cell>
    <Cell><Data ss:Type="Number">45451.037000000302</Data></Cell>
    <Cell><Data ss:Type="Number">31073.905285713001</Data></Cell>
    <Cell><Data ss:Type="String"></Data></Cell>
    <Cell><Data ss:Type="String"></Data></Cell>
    <Cell><Data ss:Type="String">8</Data></Cell>
   </Row>
   <Row ss:AutoFitHeight="0">
    <Cell><Data ss:Type="Number">218</Data></Cell>
    <Cell><Data ss:Type="Number">122.09999847412099</Data></Cell>
    <Cell><Data ss:Type="Number">122.076841643984</Data></Cell>
    <Cell><Data ss:Type="Number">122.11697229411</Data></Cell>
    <Cell><Data ss:Type="Number">19.126833333333298</Data></Cell>
    <Cell><Data ss:Type="Number">19.126716666666699</Data></Cell>
    <Cell><Data ss:Type="Number">19.126933333333302</Data></Cell>
    <Cell><Data ss:Type="Number">5</Data></Cell>
    <Cell><Data ss:Type="Number">5</Data></Cell>
    <Cell><Data ss:Type="Number">31577.952199999101</Data></Cell>
    <Cell><Data ss:Type="Number">19552</Data></Cell>
    <Cell><Data ss:Type="Number">28603.623500000202</Data></Cell>
    <Cell><Data ss:Type="Number">24087.361500000199</Data></Cell>
    <Cell><Data ss:Type="Number">23085.8504999984</Data></Cell>
    <Cell><Data ss:Type="Number">47843.535499996702</Data></Cell>
    <Cell><Data ss:Type="Number">34269.390000000203</Data></Cell>
    <Cell><Data ss:Type="String"></Data></Cell>
    <Cell><Data ss:Type="String"></Data></Cell>
    <Cell><Data ss:Type="String">6</Data></Cell>
   </Row>
   <Row ss:AutoFitHeight="0">
    <Cell><Data ss:Type="Number">219</Data></Cell>
    <Cell><Data ss:Type="Number">92.091337412240605</Data></Cell>
    <Cell><Data ss:Type="Number">92.070347214341595</Data></Cell>
    <Cell><Data ss:Type="Number">92.099998474121094</Data></Cell>
    <Cell><Data ss:Type="Number">6.5158166666666704</Data></Cell>
    <Cell><Data ss:Type="Number">6.5157499999999997</Data></Cell>
    <Cell><Data ss:Type="Number">6.5159333333333302</Data></Cell>
    <Cell><Data ss:Type="Number">4</Data></Cell>
    <Cell><Data ss:Type="Number">4</Data></Cell>
    <Cell><Data ss:Type="Number">27116.836499999801</Data></Cell>
    <Cell><Data ss:Type="Number">18952</Data></Cell>
    <Cell><Data ss:Type="Number">26626.4428571426</Data></Cell>
    <Cell><Data ss:Type="Number">22024.164428570999</Data></Cell>
    <Cell><Data ss:Type="Number">18337.189499999698</Data></Cell>
    <Cell><Data ss:Type="Number">40142.200000000499</Data></Cell>
    <Cell><Data ss:Type="Number">28454.185714285501</Data></Cell>
    <Cell><Data ss:Type="String"></Data></Cell>
    <Cell><Data ss:Type="String"></Data></Cell>
    <Cell><Data ss:Type="String">16</Data></Cell>
   </Row>
   <Row ss:AutoFitHeight="0">
    <Cell><Data ss:Type="Number">220</Data></Cell>
    <Cell><Data ss:Type="Number">77.064529683047198</Data></Cell>
    <Cell><Data ss:Type="Number">77.037194375114098</Data></Cell>
    <Cell><Data ss:Type="Number">77.071597794894501</Data></Cell>
    <Cell><Data ss:Type="Number">6.5157666666666696</Data></Cell>
    <Cell><Data ss:Type="Number">6.5157499999999997</Data></Cell>
    <Cell><Data ss:Type="Number">6.5158666666666702</Data></Cell>
    <Cell><Data ss:Type="Number">3</Data></Cell>
    <Cell><Data ss:Type="Number">3</Data></Cell>
    <Cell><Data ss:Type="Number">26266.621742857002</Data></Cell>
    <Cell><Data ss:Type="Number">16608</Data></Cell>
    <Cell><Data ss:Type="Number">25750.428571428401</Data></Cell>
    <Cell><Data ss:Type="Number">21221.737999999601</Data></Cell>
    <Cell><Data ss:Type="Number">19610.084999999599</Data></Cell>
    <Cell><Data ss:Type="Number">36612.021428571898</Data></Cell>
    <Cell><Data ss:Type="Number">28138.835714285498</Data></Cell>
    <Cell><Data ss:Type="String"></Data></Cell>
    <Cell><Data ss:Type="String"></Data></Cell>
    <Cell><Data ss:Type="String">16</Data></Cell>
   </Row>
   <Row ss:AutoFitHeight="0">
    <Cell><Data ss:Type="Number">221</Data></Cell>
    <Cell><Data ss:Type="Number">50.098543318249</Data></Cell>
    <Cell><Data ss:Type="Number">50.078816930088401</Data></Cell>
    <Cell><Data ss:Type="Number">50.099998474121101</Data></Cell>
    <Cell><Data ss:Type="Number">13.53745</Data></Cell>
    <Cell><Data ss:Type="Number">13.537266666666699</Data></Cell>
    <Cell><Data ss:Type="Number">13.5435833333333</Data></Cell>
    <Cell><Data ss:Type="Number">5</Data></Cell>
    <Cell><Data ss:Type="Number">5</Data></Cell>
    <Cell><Data ss:Type="Number">43019.948788461603</Data></Cell>
    <Cell><Data ss:Type="Number">14626</Data></Cell>
    <Cell><Data ss:Type="Number">38666.045999999697</Data></Cell>
    <Cell><Data ss:Type="Number">35068.025000000802</Data></Cell>
    <Cell><Data ss:Type="Number">41520.369692307097</Data></Cell>
    <Cell><Data ss:Type="Number">53276.146000000299</Data></Cell>
    <Cell><Data ss:Type="Number">46569.157250000098</Data></Cell>
    <Cell><Data ss:Type="String"></Data></Cell>
    <Cell><Data ss:Type="String"></Data></Cell>
    <Cell><Data ss:Type="String">2</Data></Cell>
   </Row>
   <Row ss:AutoFitHeight="0">
    <Cell><Data ss:Type="Number">222</Data></Cell>
    <Cell><Data ss:Type="Number">157.10000610351599</Data></Cell>
    <Cell><Data ss:Type="Number">157.092166419752</Data></Cell>
    <Cell><Data ss:Type="Number">157.10000610351599</Data></Cell>
    <Cell><Data ss:Type="Number">22.855116666666699</Data></Cell>
    <Cell><Data ss:Type="Number">22.848933333333299</Data></Cell>
    <Cell><Data ss:Type="Number">22.855316666666699</Data></Cell>
    <Cell><Data ss:Type="Number">5</Data></Cell>
    <Cell><Data ss:Type="Number">5</Data></Cell>
    <Cell><Data ss:Type="Number">28089.879575000399</Data></Cell>
    <Cell><Data ss:Type="Number">17192</Data></Cell>
    <Cell><Data ss:Type="Number">25167.222000000202</Data></Cell>
    <Cell><Data ss:Type="Number">22482.899999998499</Data></Cell>
    <Cell><Data ss:Type="Number">21020.881375000001</Data></Cell>
    <Cell><Data ss:Type="Number">41870.048500003402</Data></Cell>
    <Cell><Data ss:Type="Number">29908.346000000001</Data></Cell>
    <Cell><Data ss:Type="String"></Data></Cell>
    <Cell><Data ss:Type="String"></Data></Cell>
    <Cell><Data ss:Type="String">4</Data></Cell>
   </Row>
   <Row ss:AutoFitHeight="0">
    <Cell><Data ss:Type="Number">223</Data></Cell>
    <Cell><Data ss:Type="Number">124.199996948242</Data></Cell>
    <Cell><Data ss:Type="Number">124.09999847412099</Data></Cell>
    <Cell><Data ss:Type="Number">124.199996948242</Data></Cell>
    <Cell><Data ss:Type="Number">25.51125</Data></Cell>
    <Cell><Data ss:Type="Number">25.347149999999999</Data></Cell>
    <Cell><Data ss:Type="Number">25.574166666666699</Data></Cell>
    <Cell><Data ss:Type="Number">7</Data></Cell>
    <Cell><Data ss:Type="Number">4</Data></Cell>
    <Cell><Data ss:Type="Number">6426.7028999998802</Data></Cell>
    <Cell><Data ss:Type="Number">16367</Data></Cell>
    <Cell><Data ss:Type="Number">4956.0789999999097</Data></Cell>
    <Cell><Data ss:Type="Number">6075.3034999998899</Data></Cell>
    <Cell><Data ss:Type="Number">0</Data></Cell>
    <Cell><Data ss:Type="Number">16739.919499999702</Data></Cell>
    <Cell><Data ss:Type="Number">4362.2124999999196</Data></Cell>
    <Cell><Data ss:Type="String"></Data></Cell>
    <Cell><Data ss:Type="String"></Data></Cell>
    <Cell><Data ss:Type="String">22</Data></Cell>
   </Row>
   <Row ss:AutoFitHeight="0">
    <Cell><Data ss:Type="Number">224</Data></Cell>
    <Cell><Data ss:Type="Number">149.09388947804001</Data></Cell>
    <Cell><Data ss:Type="Number">149.071131177469</Data></Cell>
    <Cell><Data ss:Type="Number">149.11228531883901</Data></Cell>
    <Cell><Data ss:Type="Number">22.855116666666699</Data></Cell>
    <Cell><Data ss:Type="Number">22.848933333333299</Data></Cell>
    <Cell><Data ss:Type="Number">22.855316666666699</Data></Cell>
    <Cell><Data ss:Type="Number">5</Data></Cell>
    <Cell><Data ss:Type="Number">5</Data></Cell>
    <Cell><Data ss:Type="Number">31441.257950000501</Data></Cell>
    <Cell><Data ss:Type="Number">16904</Data></Cell>
    <Cell><Data ss:Type="Number">27509.253666667901</Data></Cell>
    <Cell><Data ss:Type="Number">24654.520222221901</Data></Cell>
    <Cell><Data ss:Type="Number">22619.814750000001</Data></Cell>
    <Cell><Data ss:Type="Number">48387.528222224697</Data></Cell>
    <Cell><Data ss:Type="Number">34035.172888888097</Data></Cell>
    <Cell><Data ss:Type="String"></Data></Cell>
    <Cell><Data ss:Type="String"></Data></Cell>
    <Cell><Data ss:Type="String">4</Data></Cell>
   </Row>
   <Row ss:AutoFitHeight="0">
    <Cell><Data ss:Type="Number">225</Data></Cell>
    <Cell><Data ss:Type="Number">108.083009762104</Data></Cell>
    <Cell><Data ss:Type="Number">108.080723921364</Data></Cell>
    <Cell><Data ss:Type="Number">108.09999847412099</Data></Cell>
    <Cell><Data ss:Type="Number">22.855116666666699</Data></Cell>
    <Cell><Data ss:Type="Number">22.848933333333299</Data></Cell>
    <Cell><Data ss:Type="Number">22.861450000000001</Data></Cell>
    <Cell><Data ss:Type="Number">3</Data></Cell>
    <Cell><Data ss:Type="Number">3</Data></Cell>
    <Cell><Data ss:Type="Number">31166.973333334299</Data></Cell>
    <Cell><Data ss:Type="Number">17048</Data></Cell>
    <Cell><Data ss:Type="Number">27425.214333334599</Data></Cell>
    <Cell><Data ss:Type="Number">24262.451777777402</Data></Cell>
    <Cell><Data ss:Type="Number">24174.5577777789</Data></Cell>
    <Cell><Data ss:Type="Number">45492.049777780099</Data></Cell>
    <Cell><Data ss:Type="Number">34480.593000000699</Data></Cell>
    <Cell><Data ss:Type="String"></Data></Cell>
    <Cell><Data ss:Type="String"></Data></Cell>
    <Cell><Data ss:Type="String">4</Data></Cell>
   </Row>
   <Row ss:AutoFitHeight="0">
    <Cell><Data ss:Type="Number">226</Data></Cell>
    <Cell><Data ss:Type="Number">89.068544578166595</Data></Cell>
    <Cell><Data ss:Type="Number">89.054135497097107</Data></Cell>
    <Cell><Data ss:Type="Number">89.0810165695097</Data></Cell>
    <Cell><Data ss:Type="Number">22.855116666666699</Data></Cell>
    <Cell><Data ss:Type="Number">22.848933333333299</Data></Cell>
    <Cell><Data ss:Type="Number">22.855316666666699</Data></Cell>
    <Cell><Data ss:Type="Number">5</Data></Cell>
    <Cell><Data ss:Type="Number">5</Data></Cell>
    <Cell><Data ss:Type="Number">27173.559597222302</Data></Cell>
    <Cell><Data ss:Type="Number">14105</Data></Cell>
    <Cell><Data ss:Type="Number">25758.817500000201</Data></Cell>
    <Cell><Data ss:Type="Number">22617.645999998502</Data></Cell>
    <Cell><Data ss:Type="Number">21680.446124999999</Data></Cell>
    <Cell><Data ss:Type="Number">36119.873111112996</Data></Cell>
    <Cell><Data ss:Type="Number">29691.01525</Data></Cell>
    <Cell><Data ss:Type="String"></Data></Cell>
    <Cell><Data ss:Type="String"></Data></Cell>
    <Cell><Data ss:Type="String">4</Data></Cell>
   </Row>
   <Row ss:AutoFitHeight="0">
    <Cell><Data ss:Type="Number">227</Data></Cell>
    <Cell><Data ss:Type="Number">129.077253989349</Data></Cell>
    <Cell><Data ss:Type="Number">129.06179648573999</Data></Cell>
    <Cell><Data ss:Type="Number">129.10000610351599</Data></Cell>
    <Cell><Data ss:Type="Number">21.4735333333333</Data></Cell>
    <Cell><Data ss:Type="Number">21.467416666666701</Data></Cell>
    <Cell><Data ss:Type="Number">21.492466666666701</Data></Cell>
    <Cell><Data ss:Type="Number">3</Data></Cell>
    <Cell><Data ss:Type="Number">3</Data></Cell>
    <Cell><Data ss:Type="Number">36089.753077779002</Data></Cell>
    <Cell><Data ss:Type="Number">20104</Data></Cell>
    <Cell><Data ss:Type="Number">25825.438555555</Data></Cell>
    <Cell><Data ss:Type="Number">25822.027000000598</Data></Cell>
    <Cell><Data ss:Type="Number">18849.795333334201</Data></Cell>
    <Cell><Data ss:Type="Number">73056.934500002302</Data></Cell>
    <Cell><Data ss:Type="Number">36894.570000002801</Data></Cell>
    <Cell><Data ss:Type="String"></Data></Cell>
    <Cell><Data ss:Type="String"></Data></Cell>
    <Cell><Data ss:Type="String">17</Data></Cell>
   </Row>
   <Row ss:AutoFitHeight="0">
    <Cell><Data ss:Type="Number">228</Data></Cell>
    <Cell><Data ss:Type="Number">63.076820246907701</Data></Cell>
    <Cell><Data ss:Type="Number">63.057725310840702</Data></Cell>
    <Cell><Data ss:Type="Number">63.099998474121101</Data></Cell>
    <Cell><Data ss:Type="Number">18.363383333333299</Data></Cell>
    <Cell><Data ss:Type="Number">18.3572666666667</Data></Cell>
    <Cell><Data ss:Type="Number">18.363566666666699</Data></Cell>
    <Cell><Data ss:Type="Number">5</Data></Cell>
    <Cell><Data ss:Type="Number">5</Data></Cell>
    <Cell><Data ss:Type="Number">25998.768657143599</Data></Cell>
    <Cell><Data ss:Type="Number">12753</Data></Cell>
    <Cell><Data ss:Type="Number">24291.7928571458</Data></Cell>
    <Cell><Data ss:Type="Number">22567.587857141902</Data></Cell>
    <Cell><Data ss:Type="Number">22602.9857142865</Data></Cell>
    <Cell><Data ss:Type="Number">33165.684000000198</Data></Cell>
    <Cell><Data ss:Type="Number">27365.792857143799</Data></Cell>
    <Cell><Data ss:Type="String"></Data></Cell>
    <Cell><Data ss:Type="String"></Data></Cell>
    <Cell><Data ss:Type="String">5</Data></Cell>
   </Row>
   <Row ss:AutoFitHeight="0">
    <Cell><Data ss:Type="Number">229</Data></Cell>
    <Cell><Data ss:Type="Number">131.10000610351599</Data></Cell>
    <Cell><Data ss:Type="Number">131.07783549256499</Data></Cell>
    <Cell><Data ss:Type="Number">131.11474906330699</Data></Cell>
    <Cell><Data ss:Type="Number">18.363483333333299</Data></Cell>
    <Cell><Data ss:Type="Number">18.3633666666667</Data></Cell>
    <Cell><Data ss:Type="Number">18.363583333333299</Data></Cell>
    <Cell><Data ss:Type="Number">5</Data></Cell>
    <Cell><Data ss:Type="Number">5</Data></Cell>
    <Cell><Data ss:Type="Number">26031.4486666673</Data></Cell>
    <Cell><Data ss:Type="Number">13521</Data></Cell>
    <Cell><Data ss:Type="Number">24055.567500001998</Data></Cell>
    <Cell><Data ss:Type="Number">20644.9040000001</Data></Cell>
    <Cell><Data ss:Type="Number">20227.662000001499</Data></Cell>
    <Cell><Data ss:Type="Number">38148.335333332798</Data></Cell>
    <Cell><Data ss:Type="Number">27080.7745</Data></Cell>
    <Cell><Data ss:Type="String"></Data></Cell>
    <Cell><Data ss:Type="String"></Data></Cell>
    <Cell><Data ss:Type="String">5</Data></Cell>
   </Row>
   <Row ss:AutoFitHeight="0">
    <Cell><Data ss:Type="Number">230</Data></Cell>
    <Cell><Data ss:Type="Number">134.08706999062301</Data></Cell>
    <Cell><Data ss:Type="Number">134.078254531314</Data></Cell>
    <Cell><Data ss:Type="Number">134.090171691492</Data></Cell>
    <Cell><Data ss:Type="Number">21.530416666666699</Data></Cell>
    <Cell><Data ss:Type="Number">21.5303</Data></Cell>
    <Cell><Data ss:Type="Number">21.536633333333299</Data></Cell>
    <Cell><Data ss:Type="Number">3</Data></Cell>
    <Cell><Data ss:Type="Number">3</Data></Cell>
    <Cell><Data ss:Type="Number">24370.1477571422</Data></Cell>
    <Cell><Data ss:Type="Number">14805</Data></Cell>
    <Cell><Data ss:Type="Number">23280.0209999984</Data></Cell>
    <Cell><Data ss:Type="Number">17988.223714284901</Data></Cell>
    <Cell><Data ss:Type="Number">17228.0285714292</Data></Cell>
    <Cell><Data ss:Type="Number">37442.7340000002</Data></Cell>
    <Cell><Data ss:Type="Number">25911.731499998201</Data></Cell>
    <Cell><Data ss:Type="String"></Data></Cell>
    <Cell><Data ss:Type="String"></Data></Cell>
    <Cell><Data ss:Type="String">23</Data></Cell>
   </Row>
   <Row ss:AutoFitHeight="0">
    <Cell><Data ss:Type="Number">231</Data></Cell>
    <Cell><Data ss:Type="Number">127.075806844819</Data></Cell>
    <Cell><Data ss:Type="Number">127.056420436472</Data></Cell>
    <Cell><Data ss:Type="Number">127.09999847412099</Data></Cell>
    <Cell><Data ss:Type="Number">22.855116666666699</Data></Cell>
    <Cell><Data ss:Type="Number">22.848933333333299</Data></Cell>
    <Cell><Data ss:Type="Number">22.855316666666699</Data></Cell>
    <Cell><Data ss:Type="Number">5</Data></Cell>
    <Cell><Data ss:Type="Number">5</Data></Cell>
    <Cell><Data ss:Type="Number">22508.168450000299</Data></Cell>
    <Cell><Data ss:Type="Number">13313</Data></Cell>
    <Cell><Data ss:Type="Number">22046.489500000102</Data></Cell>
    <Cell><Data ss:Type="Number">18337.567999998701</Data></Cell>
    <Cell><Data ss:Type="Number">17585.995374999999</Data></Cell>
    <Cell><Data ss:Type="Number">31116.106500002501</Data></Cell>
    <Cell><Data ss:Type="Number">23454.682874999999</Data></Cell>
    <Cell><Data ss:Type="String"></Data></Cell>
    <Cell><Data ss:Type="String"></Data></Cell>
    <Cell><Data ss:Type="String">4</Data></Cell>
   </Row>
   <Row ss:AutoFitHeight="0">
    <Cell><Data ss:Type="Number">232</Data></Cell>
    <Cell><Data ss:Type="Number">59.064645695869203</Data></Cell>
    <Cell><Data ss:Type="Number">59.0590422713558</Data></Cell>
    <Cell><Data ss:Type="Number">59.086451473641603</Data></Cell>
    <Cell><Data ss:Type="Number">13.537383333333301</Data></Cell>
    <Cell><Data ss:Type="Number">13.537266666666699</Data></Cell>
    <Cell><Data ss:Type="Number">13.5374833333333</Data></Cell>
    <Cell><Data ss:Type="Number">5</Data></Cell>
    <Cell><Data ss:Type="Number">5</Data></Cell>
    <Cell><Data ss:Type="Number">33072.508583916599</Data></Cell>
    <Cell><Data ss:Type="Number">12601</Data></Cell>
    <Cell><Data ss:Type="Number">31289.486454545498</Data></Cell>
    <Cell><Data ss:Type="Number">26574.321272728099</Data></Cell>
    <Cell><Data ss:Type="Number">29861.757500000502</Data></Cell>
    <Cell><Data ss:Type="Number">49665.507692308398</Data></Cell>
    <Cell><Data ss:Type="Number">27971.470000000299</Data></Cell>
    <Cell><Data ss:Type="String"></Data></Cell>
    <Cell><Data ss:Type="String"></Data></Cell>
    <Cell><Data ss:Type="String">2</Data></Cell>
   </Row>
   <Row ss:AutoFitHeight="0">
    <Cell><Data ss:Type="Number">233</Data></Cell>
    <Cell><Data ss:Type="Number">205.14583501448701</Data></Cell>
    <Cell><Data ss:Type="Number">205.130974430386</Data></Cell>
    <Cell><Data ss:Type="Number">205.158373645843</Data></Cell>
    <Cell><Data ss:Type="Number">22.849</Data></Cell>
    <Cell><Data ss:Type="Number">22.8488166666667</Data></Cell>
    <Cell><Data ss:Type="Number">22.855133333333299</Data></Cell>
    <Cell><Data ss:Type="Number">5</Data></Cell>
    <Cell><Data ss:Type="Number">5</Data></Cell>
    <Cell><Data ss:Type="Number">24101.078633334098</Data></Cell>
    <Cell><Data ss:Type="Number">13442</Data></Cell>
    <Cell><Data ss:Type="Number">20914.774500000101</Data></Cell>
    <Cell><Data ss:Type="Number">19853.573999999699</Data></Cell>
    <Cell><Data ss:Type="Number">17128.124666667401</Data></Cell>
    <Cell><Data ss:Type="Number">36118.359333335196</Data></Cell>
    <Cell><Data ss:Type="Number">26490.560666667901</Data></Cell>
    <Cell><Data ss:Type="String"></Data></Cell>
    <Cell><Data ss:Type="String"></Data></Cell>
    <Cell><Data ss:Type="String">10</Data></Cell>
   </Row>
   <Row ss:AutoFitHeight="0">
    <Cell><Data ss:Type="Number">234</Data></Cell>
    <Cell><Data ss:Type="Number">176.111344660241</Data></Cell>
    <Cell><Data ss:Type="Number">176.10000610351599</Data></Cell>
    <Cell><Data ss:Type="Number">176.12528508766201</Data></Cell>
    <Cell><Data ss:Type="Number">22.855116666666699</Data></Cell>
    <Cell><Data ss:Type="Number">22.848933333333299</Data></Cell>
    <Cell><Data ss:Type="Number">22.855333333333299</Data></Cell>
    <Cell><Data ss:Type="Number">5</Data></Cell>
    <Cell><Data ss:Type="Number">5</Data></Cell>
    <Cell><Data ss:Type="Number">20744.223725000302</Data></Cell>
    <Cell><Data ss:Type="Number">12597</Data></Cell>
    <Cell><Data ss:Type="Number">18263.3820000001</Data></Cell>
    <Cell><Data ss:Type="Number">15687.310999998899</Data></Cell>
    <Cell><Data ss:Type="Number">15510.373125</Data></Cell>
    <Cell><Data ss:Type="Number">31916.634000002599</Data></Cell>
    <Cell><Data ss:Type="Number">22343.4185</Data></Cell>
    <Cell><Data ss:Type="String">[3][M+1]+</Data></Cell>
    <Cell><Data ss:Type="String"></Data></Cell>
    <Cell><Data ss:Type="String">4</Data></Cell>
   </Row>
   <Row ss:AutoFitHeight="0">
    <Cell><Data ss:Type="Number">235</Data></Cell>
    <Cell><Data ss:Type="Number">202.11758740443</Data></Cell>
    <Cell><Data ss:Type="Number">202.112442255818</Data></Cell>
    <Cell><Data ss:Type="Number">202.12693364465801</Data></Cell>
    <Cell><Data ss:Type="Number">32.810266666666699</Data></Cell>
    <Cell><Data ss:Type="Number">32.81015</Data></Cell>
    <Cell><Data ss:Type="Number">32.810366666666702</Data></Cell>
    <Cell><Data ss:Type="Number">5</Data></Cell>
    <Cell><Data ss:Type="Number">5</Data></Cell>
    <Cell><Data ss:Type="Number">25393.917533333199</Data></Cell>
    <Cell><Data ss:Type="Number">14087</Data></Cell>
    <Cell><Data ss:Type="Number">19921.107555556398</Data></Cell>
    <Cell><Data ss:Type="Number">19626.5913333342</Data></Cell>
    <Cell><Data ss:Type="Number">19324.130222221898</Data></Cell>
    <Cell><Data ss:Type="Number">40265.818777774199</Data></Cell>
    <Cell><Data ss:Type="Number">27831.9397777792</Data></Cell>
    <Cell><Data ss:Type="String">[5][M+1]+</Data></Cell>
    <Cell><Data ss:Type="String"></Data></Cell>
    <Cell><Data ss:Type="String">11</Data></Cell>
   </Row>
   <Row ss:AutoFitHeight="0">
    <Cell><Data ss:Type="Number">236</Data></Cell>
    <Cell><Data ss:Type="Number">162.10000610351599</Data></Cell>
    <Cell><Data ss:Type="Number">162.094313406098</Data></Cell>
    <Cell><Data ss:Type="Number">162.11295411477599</Data></Cell>
    <Cell><Data ss:Type="Number">22.855116666666699</Data></Cell>
    <Cell><Data ss:Type="Number">22.848933333333299</Data></Cell>
    <Cell><Data ss:Type="Number">22.855316666666699</Data></Cell>
    <Cell><Data ss:Type="Number">5</Data></Cell>
    <Cell><Data ss:Type="Number">5</Data></Cell>
    <Cell><Data ss:Type="Number">23939.0244444448</Data></Cell>
    <Cell><Data ss:Type="Number">13872</Data></Cell>
    <Cell><Data ss:Type="Number">20878.853111111999</Data></Cell>
    <Cell><Data ss:Type="Number">19273.418666666399</Data></Cell>
    <Cell><Data ss:Type="Number">16756.004555556301</Data></Cell>
    <Cell><Data ss:Type="Number">37502.3632222214</Data></Cell>
    <Cell><Data ss:Type="Number">25284.482666667798</Data></Cell>
    <Cell><Data ss:Type="String"></Data></Cell>
    <Cell><Data ss:Type="String"></Data></Cell>
    <Cell><Data ss:Type="String">4</Data></Cell>
   </Row>
   <Row ss:AutoFitHeight="0">
    <Cell><Data ss:Type="Number">237</Data></Cell>
    <Cell><Data ss:Type="Number">127.111826485137</Data></Cell>
    <Cell><Data ss:Type="Number">127.099817141887</Data></Cell>
    <Cell><Data ss:Type="Number">127.122176848038</Data></Cell>
    <Cell><Data ss:Type="Number">18.281366666666699</Data></Cell>
    <Cell><Data ss:Type="Number">18.275166666666699</Data></Cell>
    <Cell><Data ss:Type="Number">18.281566666666698</Data></Cell>
    <Cell><Data ss:Type="Number">5</Data></Cell>
    <Cell><Data ss:Type="Number">5</Data></Cell>
    <Cell><Data ss:Type="Number">33903.351362625697</Data></Cell>
    <Cell><Data ss:Type="Number">11898</Data></Cell>
    <Cell><Data ss:Type="Number">25617.9901111088</Data></Cell>
    <Cell><Data ss:Type="Number">24863.1503333328</Data></Cell>
    <Cell><Data ss:Type="Number">21970.228777777302</Data></Cell>
    <Cell><Data ss:Type="Number">60742.058500000399</Data></Cell>
    <Cell><Data ss:Type="Number">36323.329090908999</Data></Cell>
    <Cell><Data ss:Type="String"></Data></Cell>
    <Cell><Data ss:Type="String"></Data></Cell>
    <Cell><Data ss:Type="String">1</Data></Cell>
   </Row>
   <Row ss:AutoFitHeight="0">
    <Cell><Data ss:Type="Number">238</Data></Cell>
    <Cell><Data ss:Type="Number">59.078859625432401</Data></Cell>
    <Cell><Data ss:Type="Number">59.072322664934703</Data></Cell>
    <Cell><Data ss:Type="Number">59.1030188258853</Data></Cell>
    <Cell><Data ss:Type="Number">22.804766666666701</Data></Cell>
    <Cell><Data ss:Type="Number">22.804649999999999</Data></Cell>
    <Cell><Data ss:Type="Number">22.804866666666701</Data></Cell>
    <Cell><Data ss:Type="Number">5</Data></Cell>
    <Cell><Data ss:Type="Number">5</Data></Cell>
    <Cell><Data ss:Type="Number">21895.105000000702</Data></Cell>
    <Cell><Data ss:Type="Number">12744</Data></Cell>
    <Cell><Data ss:Type="Number">19387.905500000099</Data></Cell>
    <Cell><Data ss:Type="Number">18241.3952500013</Data></Cell>
    <Cell><Data ss:Type="Number">17879.583000000101</Data></Cell>
    <Cell><Data ss:Type="Number">31291.84175</Data></Cell>
    <Cell><Data ss:Type="Number">22674.7995000019</Data></Cell>
    <Cell><Data ss:Type="String"></Data></Cell>
    <Cell><Data ss:Type="String"></Data></Cell>
    <Cell><Data ss:Type="String">25</Data></Cell>
   </Row>
   <Row ss:AutoFitHeight="0">
    <Cell><Data ss:Type="Number">239</Data></Cell>
    <Cell><Data ss:Type="Number">191.170476565217</Data></Cell>
    <Cell><Data ss:Type="Number">191.10000610351599</Data></Cell>
    <Cell><Data ss:Type="Number">191.18468983564199</Data></Cell>
    <Cell><Data ss:Type="Number">25.394508333333299</Data></Cell>
    <Cell><Data ss:Type="Number">25.384883333333299</Data></Cell>
    <Cell><Data ss:Type="Number">25.511050000000001</Data></Cell>
    <Cell><Data ss:Type="Number">6</Data></Cell>
    <Cell><Data ss:Type="Number">5</Data></Cell>
    <Cell><Data ss:Type="Number">43730.218096607197</Data></Cell>
    <Cell><Data ss:Type="Number">13865</Data></Cell>
    <Cell><Data ss:Type="Number">37119.188812500099</Data></Cell>
    <Cell><Data ss:Type="Number">35127.529411764401</Data></Cell>
    <Cell><Data ss:Type="Number">35612.512842104203</Data></Cell>
    <Cell><Data ss:Type="Number">56693.989916668201</Data></Cell>
    <Cell><Data ss:Type="Number">54097.869499998997</Data></Cell>
    <Cell><Data ss:Type="String"></Data></Cell>
    <Cell><Data ss:Type="String"></Data></Cell>
    <Cell><Data ss:Type="String">7</Data></Cell>
   </Row>
   <Row ss:AutoFitHeight="0">
    <Cell><Data ss:Type="Number">240</Data></Cell>
    <Cell><Data ss:Type="Number">78.0770741206602</Data></Cell>
    <Cell><Data ss:Type="Number">78.075242525372701</Data></Cell>
    <Cell><Data ss:Type="Number">78.092598114845998</Data></Cell>
    <Cell><Data ss:Type="Number">18.6031166666667</Data></Cell>
    <Cell><Data ss:Type="Number">18.603100000000001</Data></Cell>
    <Cell><Data ss:Type="Number">18.6032166666667</Data></Cell>
    <Cell><Data ss:Type="Number">3</Data></Cell>
    <Cell><Data ss:Type="Number">3</Data></Cell>
    <Cell><Data ss:Type="Number">18562.3631285716</Data></Cell>
    <Cell><Data ss:Type="Number">10558</Data></Cell>
    <Cell><Data ss:Type="Number">18592.9525714294</Data></Cell>
    <Cell><Data ss:Type="Number">14705.4819999997</Data></Cell>
    <Cell><Data ss:Type="Number">13906.090000001101</Data></Cell>
    <Cell><Data ss:Type="Number">25202.422500000201</Data></Cell>
    <Cell><Data ss:Type="Number">20404.868571427702</Data></Cell>
    <Cell><Data ss:Type="String"></Data></Cell>
    <Cell><Data ss:Type="String"></Data></Cell>
    <Cell><Data ss:Type="String">8</Data></Cell>
   </Row>
   <Row ss:AutoFitHeight="0">
    <Cell><Data ss:Type="Number">241</Data></Cell>
    <Cell><Data ss:Type="Number">190.142805584397</Data></Cell>
    <Cell><Data ss:Type="Number">190.128988423202</Data></Cell>
    <Cell><Data ss:Type="Number">190.17193509274799</Data></Cell>
    <Cell><Data ss:Type="Number">29.3404666666667</Data></Cell>
    <Cell><Data ss:Type="Number">29.340399999999999</Data></Cell>
    <Cell><Data ss:Type="Number">29.340583333333299</Data></Cell>
    <Cell><Data ss:Type="Number">4</Data></Cell>
    <Cell><Data ss:Type="Number">4</Data></Cell>
    <Cell><Data ss:Type="Number">23368.5688444441</Data></Cell>
    <Cell><Data ss:Type="Number">14053</Data></Cell>
    <Cell><Data ss:Type="Number">19524.002777777401</Data></Cell>
    <Cell><Data ss:Type="Number">17789.839777778601</Data></Cell>
    <Cell><Data ss:Type="Number">15474.5939999989</Data></Cell>
    <Cell><Data ss:Type="Number">38804.594333332498</Data></Cell>
    <Cell><Data ss:Type="Number">25249.813333333001</Data></Cell>
    <Cell><Data ss:Type="String"></Data></Cell>
    <Cell><Data ss:Type="String"></Data></Cell>
    <Cell><Data ss:Type="String">24</Data></Cell>
   </Row>
   <Row ss:AutoFitHeight="0">
    <Cell><Data ss:Type="Number">242</Data></Cell>
    <Cell><Data ss:Type="Number">87.039860561713297</Data></Cell>
    <Cell><Data ss:Type="Number">87.037564820854996</Data></Cell>
    <Cell><Data ss:Type="Number">87.0527976517469</Data></Cell>
    <Cell><Data ss:Type="Number">17.619066666666701</Data></Cell>
    <Cell><Data ss:Type="Number">17.618950000000002</Data></Cell>
    <Cell><Data ss:Type="Number">17.6252833333333</Data></Cell>
    <Cell><Data ss:Type="Number">3</Data></Cell>
    <Cell><Data ss:Type="Number">3</Data></Cell>
    <Cell><Data ss:Type="Number">39116.914688709701</Data></Cell>
    <Cell><Data ss:Type="Number">12311</Data></Cell>
    <Cell><Data ss:Type="Number">39316.511047620501</Data></Cell>
    <Cell><Data ss:Type="Number">30381.912000000098</Data></Cell>
    <Cell><Data ss:Type="Number">27584.701500000199</Data></Cell>
    <Cell><Data ss:Type="Number">53592.718307692798</Data></Cell>
    <Cell><Data ss:Type="Number">44708.730588235099</Data></Cell>
    <Cell><Data ss:Type="String"></Data></Cell>
    <Cell><Data ss:Type="String"></Data></Cell>
    <Cell><Data ss:Type="String">13</Data></Cell>
   </Row>
   <Row ss:AutoFitHeight="0">
    <Cell><Data ss:Type="Number">243</Data></Cell>
    <Cell><Data ss:Type="Number">141.088995189418</Data></Cell>
    <Cell><Data ss:Type="Number">141.08276832996799</Data></Cell>
    <Cell><Data ss:Type="Number">141.10000610351599</Data></Cell>
    <Cell><Data ss:Type="Number">22.855133333333299</Data></Cell>
    <Cell><Data ss:Type="Number">22.855116666666699</Data></Cell>
    <Cell><Data ss:Type="Number">22.855316666666699</Data></Cell>
    <Cell><Data ss:Type="Number">3</Data></Cell>
    <Cell><Data ss:Type="Number">3</Data></Cell>
    <Cell><Data ss:Type="Number">18994.198657142999</Data></Cell>
    <Cell><Data ss:Type="Number">10910</Data></Cell>
    <Cell><Data ss:Type="Number">16744.214285714901</Data></Cell>
    <Cell><Data ss:Type="Number">15691.8529999989</Data></Cell>
    <Cell><Data ss:Type="Number">14696.899999999199</Data></Cell>
    <Cell><Data ss:Type="Number">26692.577000002198</Data></Cell>
    <Cell><Data ss:Type="Number">21145.449000000001</Data></Cell>
    <Cell><Data ss:Type="String"></Data></Cell>
    <Cell><Data ss:Type="String"></Data></Cell>
    <Cell><Data ss:Type="String">4</Data></Cell>
   </Row>
   <Row ss:AutoFitHeight="0">
    <Cell><Data ss:Type="Number">244</Data></Cell>
    <Cell><Data ss:Type="Number">146.09742971021601</Data></Cell>
    <Cell><Data ss:Type="Number">146.06900538498701</Data></Cell>
    <Cell><Data ss:Type="Number">146.100454801365</Data></Cell>
    <Cell><Data ss:Type="Number">22.855133333333299</Data></Cell>
    <Cell><Data ss:Type="Number">22.849016666666699</Data></Cell>
    <Cell><Data ss:Type="Number">22.855316666666699</Data></Cell>
    <Cell><Data ss:Type="Number">5</Data></Cell>
    <Cell><Data ss:Type="Number">5</Data></Cell>
    <Cell><Data ss:Type="Number">20651.6146722224</Data></Cell>
    <Cell><Data ss:Type="Number">12222</Data></Cell>
    <Cell><Data ss:Type="Number">18517.3555000001</Data></Cell>
    <Cell><Data ss:Type="Number">16453.016499998899</Data></Cell>
    <Cell><Data ss:Type="Number">16071.116749999999</Data></Cell>
    <Cell><Data ss:Type="Number">29957.8965000024</Data></Cell>
    <Cell><Data ss:Type="Number">22258.688111110601</Data></Cell>
    <Cell><Data ss:Type="String"></Data></Cell>
    <Cell><Data ss:Type="String"></Data></Cell>
    <Cell><Data ss:Type="String">4</Data></Cell>
   </Row>
   <Row ss:AutoFitHeight="0">
    <Cell><Data ss:Type="Number">245</Data></Cell>
    <Cell><Data ss:Type="Number">147.08845745087999</Data></Cell>
    <Cell><Data ss:Type="Number">147.07578577423399</Data></Cell>
    <Cell><Data ss:Type="Number">147.09166937995801</Data></Cell>
    <Cell><Data ss:Type="Number">32.810166666666703</Data></Cell>
    <Cell><Data ss:Type="Number">32.81015</Data></Cell>
    <Cell><Data ss:Type="Number">32.810333333333297</Data></Cell>
    <Cell><Data ss:Type="Number">3</Data></Cell>
    <Cell><Data ss:Type="Number">3</Data></Cell>
    <Cell><Data ss:Type="Number">22226.117688888698</Data></Cell>
    <Cell><Data ss:Type="Number">12620</Data></Cell>
    <Cell><Data ss:Type="Number">18405.3195000015</Data></Cell>
    <Cell><Data ss:Type="Number">17957.5398888897</Data></Cell>
    <Cell><Data ss:Type="Number">15238.788499999</Data></Cell>
    <Cell><Data ss:Type="Number">36128.963666663498</Data></Cell>
    <Cell><Data ss:Type="Number">23399.976888890102</Data></Cell>
    <Cell><Data ss:Type="String"></Data></Cell>
    <Cell><Data ss:Type="String"></Data></Cell>
    <Cell><Data ss:Type="String">11</Data></Cell>
   </Row>
   <Row ss:AutoFitHeight="0">
    <Cell><Data ss:Type="Number">246</Data></Cell>
    <Cell><Data ss:Type="Number">104.09999847412099</Data></Cell>
    <Cell><Data ss:Type="Number">104.065111899472</Data></Cell>
    <Cell><Data ss:Type="Number">104.14785616594099</Data></Cell>
    <Cell><Data ss:Type="Number">18.363383333333299</Data></Cell>
    <Cell><Data ss:Type="Number">18.3571833333333</Data></Cell>
    <Cell><Data ss:Type="Number">18.363583333333299</Data></Cell>
    <Cell><Data ss:Type="Number">5</Data></Cell>
    <Cell><Data ss:Type="Number">5</Data></Cell>
    <Cell><Data ss:Type="Number">20272.309655556001</Data></Cell>
    <Cell><Data ss:Type="Number">9975</Data></Cell>
    <Cell><Data ss:Type="Number">18194.8735000015</Data></Cell>
    <Cell><Data ss:Type="Number">17937.1150000001</Data></Cell>
    <Cell><Data ss:Type="Number">15726.1893750012</Data></Cell>
    <Cell><Data ss:Type="Number">27682.075777777402</Data></Cell>
    <Cell><Data ss:Type="Number">21821.294624999999</Data></Cell>
    <Cell><Data ss:Type="String"></Data></Cell>
    <Cell><Data ss:Type="String"></Data></Cell>
    <Cell><Data ss:Type="String">5</Data></Cell>
   </Row>
   <Row ss:AutoFitHeight="0">
    <Cell><Data ss:Type="Number">247</Data></Cell>
    <Cell><Data ss:Type="Number">130.087665481069</Data></Cell>
    <Cell><Data ss:Type="Number">130.07627218924199</Data></Cell>
    <Cell><Data ss:Type="Number">130.10865666011199</Data></Cell>
    <Cell><Data ss:Type="Number">22.849016666666699</Data></Cell>
    <Cell><Data ss:Type="Number">22.8488166666667</Data></Cell>
    <Cell><Data ss:Type="Number">22.855233333333299</Data></Cell>
    <Cell><Data ss:Type="Number">5</Data></Cell>
    <Cell><Data ss:Type="Number">5</Data></Cell>
    <Cell><Data ss:Type="Number">19392.934525000201</Data></Cell>
    <Cell><Data ss:Type="Number">11115</Data></Cell>
    <Cell><Data ss:Type="Number">16620.313500000098</Data></Cell>
    <Cell><Data ss:Type="Number">16638.481499998899</Data></Cell>
    <Cell><Data ss:Type="Number">15460.77325</Data></Cell>
    <Cell><Data ss:Type="Number">26521.4950000022</Data></Cell>
    <Cell><Data ss:Type="Number">21723.609375</Data></Cell>
    <Cell><Data ss:Type="String"></Data></Cell>
    <Cell><Data ss:Type="String"></Data></Cell>
    <Cell><Data ss:Type="String">10</Data></Cell>
   </Row>
   <Row ss:AutoFitHeight="0">
    <Cell><Data ss:Type="Number">248</Data></Cell>
    <Cell><Data ss:Type="Number">160.10000610351599</Data></Cell>
    <Cell><Data ss:Type="Number">160.07736268476299</Data></Cell>
    <Cell><Data ss:Type="Number">160.114648413883</Data></Cell>
    <Cell><Data ss:Type="Number">22.855116666666699</Data></Cell>
    <Cell><Data ss:Type="Number">22.848933333333299</Data></Cell>
    <Cell><Data ss:Type="Number">22.855316666666699</Data></Cell>
    <Cell><Data ss:Type="Number">5</Data></Cell>
    <Cell><Data ss:Type="Number">5</Data></Cell>
    <Cell><Data ss:Type="Number">19151.6547500003</Data></Cell>
    <Cell><Data ss:Type="Number">10672</Data></Cell>
    <Cell><Data ss:Type="Number">17601.385500000099</Data></Cell>
    <Cell><Data ss:Type="Number">14896.245999999001</Data></Cell>
    <Cell><Data ss:Type="Number">14773.9475</Data></Cell>
    <Cell><Data ss:Type="Number">27584.3230000023</Data></Cell>
    <Cell><Data ss:Type="Number">20902.371749999998</Data></Cell>
    <Cell><Data ss:Type="String"></Data></Cell>
    <Cell><Data ss:Type="String"></Data></Cell>
    <Cell><Data ss:Type="String">4</Data></Cell>
   </Row>
   <Row ss:AutoFitHeight="0">
    <Cell><Data ss:Type="Number">249</Data></Cell>
    <Cell><Data ss:Type="Number">50.092934598327098</Data></Cell>
    <Cell><Data ss:Type="Number">50.083539896362602</Data></Cell>
    <Cell><Data ss:Type="Number">50.099998474121101</Data></Cell>
    <Cell><Data ss:Type="Number">18.363375000000001</Data></Cell>
    <Cell><Data ss:Type="Number">18.281366666666699</Data></Cell>
    <Cell><Data ss:Type="Number">18.363483333333299</Data></Cell>
    <Cell><Data ss:Type="Number">4</Data></Cell>
    <Cell><Data ss:Type="Number">3</Data></Cell>
    <Cell><Data ss:Type="Number">15952.5951476192</Data></Cell>
    <Cell><Data ss:Type="Number">9285</Data></Cell>
    <Cell><Data ss:Type="Number">15752.7915000013</Data></Cell>
    <Cell><Data ss:Type="Number">13181.3375999986</Data></Cell>
    <Cell><Data ss:Type="Number">13483.4604000002</Data></Cell>
    <Cell><Data ss:Type="Number">20836.655571429499</Data></Cell>
    <Cell><Data ss:Type="Number">16508.730666666201</Data></Cell>
    <Cell><Data ss:Type="String"></Data></Cell>
    <Cell><Data ss:Type="String"></Data></Cell>
    <Cell><Data ss:Type="String">5</Data></Cell>
   </Row>
   <Row ss:AutoFitHeight="0">
    <Cell><Data ss:Type="Number">250</Data></Cell>
    <Cell><Data ss:Type="Number">102.061291361462</Data></Cell>
    <Cell><Data ss:Type="Number">102.048461071894</Data></Cell>
    <Cell><Data ss:Type="Number">102.067170193159</Data></Cell>
    <Cell><Data ss:Type="Number">22.855116666666699</Data></Cell>
    <Cell><Data ss:Type="Number">22.848933333333299</Data></Cell>
    <Cell><Data ss:Type="Number">22.855316666666699</Data></Cell>
    <Cell><Data ss:Type="Number">5</Data></Cell>
    <Cell><Data ss:Type="Number">5</Data></Cell>
    <Cell><Data ss:Type="Number">17801.827019444801</Data></Cell>
    <Cell><Data ss:Type="Number">9437</Data></Cell>
    <Cell><Data ss:Type="Number">16853.8480000001</Data></Cell>
    <Cell><Data ss:Type="Number">14936.366999999</Data></Cell>
    <Cell><Data ss:Type="Number">14845.8132222229</Data></Cell>
    <Cell><Data ss:Type="Number">22786.457000001901</Data></Cell>
    <Cell><Data ss:Type="Number">19586.649874999999</Data></Cell>
    <Cell><Data ss:Type="String"></Data></Cell>
    <Cell><Data ss:Type="String"></Data></Cell>
    <Cell><Data ss:Type="String">4</Data></Cell>
   </Row>
   <Row ss:AutoFitHeight="0">
    <Cell><Data ss:Type="Number">251</Data></Cell>
    <Cell><Data ss:Type="Number">50.057401342304601</Data></Cell>
    <Cell><Data ss:Type="Number">50.038199483654203</Data></Cell>
    <Cell><Data ss:Type="Number">50.099998474121101</Data></Cell>
    <Cell><Data ss:Type="Number">22.849</Data></Cell>
    <Cell><Data ss:Type="Number">22.8488166666667</Data></Cell>
    <Cell><Data ss:Type="Number">22.855133333333299</Data></Cell>
    <Cell><Data ss:Type="Number">5</Data></Cell>
    <Cell><Data ss:Type="Number">5</Data></Cell>
    <Cell><Data ss:Type="Number">18736.877263889099</Data></Cell>
    <Cell><Data ss:Type="Number">8343</Data></Cell>
    <Cell><Data ss:Type="Number">17264.899000000099</Data></Cell>
    <Cell><Data ss:Type="Number">16462.478999998901</Data></Cell>
    <Cell><Data ss:Type="Number">16079.067875000001</Data></Cell>
    <Cell><Data ss:Type="Number">23397.327777778999</Data></Cell>
    <Cell><Data ss:Type="Number">20480.612666667599</Data></Cell>
    <Cell><Data ss:Type="String"></Data></Cell>
    <Cell><Data ss:Type="String"></Data></Cell>
    <Cell><Data ss:Type="String">10</Data></Cell>
   </Row>
   <Row ss:AutoFitHeight="0">
    <Cell><Data ss:Type="Number">252</Data></Cell>
    <Cell><Data ss:Type="Number">142.09273699273999</Data></Cell>
    <Cell><Data ss:Type="Number">142.05507138924301</Data></Cell>
    <Cell><Data ss:Type="Number">142.10000610351599</Data></Cell>
    <Cell><Data ss:Type="Number">22.849016666666699</Data></Cell>
    <Cell><Data ss:Type="Number">22.848933333333299</Data></Cell>
    <Cell><Data ss:Type="Number">22.855133333333299</Data></Cell>
    <Cell><Data ss:Type="Number">5</Data></Cell>
    <Cell><Data ss:Type="Number">5</Data></Cell>
    <Cell><Data ss:Type="Number">17162.0298444445</Data></Cell>
    <Cell><Data ss:Type="Number">9917</Data></Cell>
    <Cell><Data ss:Type="Number">15386.4035000001</Data></Cell>
    <Cell><Data ss:Type="Number">13559.7624999991</Data></Cell>
    <Cell><Data ss:Type="Number">13608.161125000001</Data></Cell>
    <Cell><Data ss:Type="Number">25001.932222223499</Data></Cell>
    <Cell><Data ss:Type="Number">18253.889875000001</Data></Cell>
    <Cell><Data ss:Type="String"></Data></Cell>
    <Cell><Data ss:Type="String"></Data></Cell>
    <Cell><Data ss:Type="String">10</Data></Cell>
   </Row>
   <Row ss:AutoFitHeight="0">
    <Cell><Data ss:Type="Number">253</Data></Cell>
    <Cell><Data ss:Type="Number">163.12496107815599</Data></Cell>
    <Cell><Data ss:Type="Number">163.11512697581401</Data></Cell>
    <Cell><Data ss:Type="Number">163.14994610384801</Data></Cell>
    <Cell><Data ss:Type="Number">18.363383333333299</Data></Cell>
    <Cell><Data ss:Type="Number">18.3572666666667</Data></Cell>
    <Cell><Data ss:Type="Number">18.363566666666699</Data></Cell>
    <Cell><Data ss:Type="Number">5</Data></Cell>
    <Cell><Data ss:Type="Number">5</Data></Cell>
    <Cell><Data ss:Type="Number">15840.3349277781</Data></Cell>
    <Cell><Data ss:Type="Number">9481</Data></Cell>
    <Cell><Data ss:Type="Number">13881.4875000011</Data></Cell>
    <Cell><Data ss:Type="Number">11934.862000000099</Data></Cell>
    <Cell><Data ss:Type="Number">11959.249250000899</Data></Cell>
    <Cell><Data ss:Type="Number">23897.252888888499</Data></Cell>
    <Cell><Data ss:Type="Number">17528.823</Data></Cell>
    <Cell><Data ss:Type="String"></Data></Cell>
    <Cell><Data ss:Type="String"></Data></Cell>
    <Cell><Data ss:Type="String">5</Data></Cell>
   </Row>
   <Row ss:AutoFitHeight="0">
    <Cell><Data ss:Type="Number">254</Data></Cell>
    <Cell><Data ss:Type="Number">139.10000610351599</Data></Cell>
    <Cell><Data ss:Type="Number">139.08890597709501</Data></Cell>
    <Cell><Data ss:Type="Number">139.10000610351599</Data></Cell>
    <Cell><Data ss:Type="Number">20.2561583333333</Data></Cell>
    <Cell><Data ss:Type="Number">20.256083333333301</Data></Cell>
    <Cell><Data ss:Type="Number">20.262283333333301</Data></Cell>
    <Cell><Data ss:Type="Number">4</Data></Cell>
    <Cell><Data ss:Type="Number">4</Data></Cell>
    <Cell><Data ss:Type="Number">13205.9793285714</Data></Cell>
    <Cell><Data ss:Type="Number">9336</Data></Cell>
    <Cell><Data ss:Type="Number">10920.8604999993</Data></Cell>
    <Cell><Data ss:Type="Number">10095.3390000004</Data></Cell>
    <Cell><Data ss:Type="Number">10433.8071428575</Data></Cell>
    <Cell><Data ss:Type="Number">21385.250000000098</Data></Cell>
    <Cell><Data ss:Type="Number">13194.639999999599</Data></Cell>
    <Cell><Data ss:Type="String"></Data></Cell>
    <Cell><Data ss:Type="String"></Data></Cell>
    <Cell><Data ss:Type="String">26</Data></Cell>
   </Row>
   <Row ss:AutoFitHeight="0">
    <Cell><Data ss:Type="Number">255</Data></Cell>
    <Cell><Data ss:Type="Number">190.15566765916199</Data></Cell>
    <Cell><Data ss:Type="Number">190.13501230303001</Data></Cell>
    <Cell><Data ss:Type="Number">190.16481884733699</Data></Cell>
    <Cell><Data ss:Type="Number">18.363383333333299</Data></Cell>
    <Cell><Data ss:Type="Number">18.3633666666667</Data></Cell>
    <Cell><Data ss:Type="Number">18.363483333333299</Data></Cell>
    <Cell><Data ss:Type="Number">3</Data></Cell>
    <Cell><Data ss:Type="Number">3</Data></Cell>
    <Cell><Data ss:Type="Number">16036.4125404765</Data></Cell>
    <Cell><Data ss:Type="Number">8877</Data></Cell>
    <Cell><Data ss:Type="Number">14287.2395000012</Data></Cell>
    <Cell><Data ss:Type="Number">11775.842857142299</Data></Cell>
    <Cell><Data ss:Type="Number">11235.6214285728</Data></Cell>
    <Cell><Data ss:Type="Number">25577.924666666298</Data></Cell>
    <Cell><Data ss:Type="Number">17305.434249999998</Data></Cell>
    <Cell><Data ss:Type="String">[4][M+1]+</Data></Cell>
    <Cell><Data ss:Type="String"></Data></Cell>
    <Cell><Data ss:Type="String">5</Data></Cell>
   </Row>
   <Row ss:AutoFitHeight="0">
    <Cell><Data ss:Type="Number">256</Data></Cell>
    <Cell><Data ss:Type="Number">64.088706988185805</Data></Cell>
    <Cell><Data ss:Type="Number">64.060895708399997</Data></Cell>
    <Cell><Data ss:Type="Number">64.093743258169795</Data></Cell>
    <Cell><Data ss:Type="Number">22.855116666666699</Data></Cell>
    <Cell><Data ss:Type="Number">22.848933333333299</Data></Cell>
    <Cell><Data ss:Type="Number">22.855316666666699</Data></Cell>
    <Cell><Data ss:Type="Number">5</Data></Cell>
    <Cell><Data ss:Type="Number">5</Data></Cell>
    <Cell><Data ss:Type="Number">15110.4558666668</Data></Cell>
    <Cell><Data ss:Type="Number">8466</Data></Cell>
    <Cell><Data ss:Type="Number">14051.0555000001</Data></Cell>
    <Cell><Data ss:Type="Number">12470.817999999101</Data></Cell>
    <Cell><Data ss:Type="Number">12655.490777778299</Data></Cell>
    <Cell><Data ss:Type="Number">20565.049555556601</Data></Cell>
    <Cell><Data ss:Type="Number">15809.8655</Data></Cell>
    <Cell><Data ss:Type="String"></Data></Cell>
    <Cell><Data ss:Type="String"></Data></Cell>
    <Cell><Data ss:Type="String">4</Data></Cell>
   </Row>
   <Row ss:AutoFitHeight="0">
    <Cell><Data ss:Type="Number">257</Data></Cell>
    <Cell><Data ss:Type="Number">90.099998474121094</Data></Cell>
    <Cell><Data ss:Type="Number">90.089882703750405</Data></Cell>
    <Cell><Data ss:Type="Number">90.112589912579693</Data></Cell>
    <Cell><Data ss:Type="Number">22.848933333333299</Data></Cell>
    <Cell><Data ss:Type="Number">22.8425166666667</Data></Cell>
    <Cell><Data ss:Type="Number">22.855316666666699</Data></Cell>
    <Cell><Data ss:Type="Number">5</Data></Cell>
    <Cell><Data ss:Type="Number">5</Data></Cell>
    <Cell><Data ss:Type="Number">12262.8051781746</Data></Cell>
    <Cell><Data ss:Type="Number">7320</Data></Cell>
    <Cell><Data ss:Type="Number">12007.538571429101</Data></Cell>
    <Cell><Data ss:Type="Number">13115.024999999099</Data></Cell>
    <Cell><Data ss:Type="Number">12052.012375</Data></Cell>
    <Cell><Data ss:Type="Number">12228.9565000001</Data></Cell>
    <Cell><Data ss:Type="Number">11910.493444444999</Data></Cell>
    <Cell><Data ss:Type="String"></Data></Cell>
    <Cell><Data ss:Type="String"></Data></Cell>
    <Cell><Data ss:Type="String">10</Data></Cell>
   </Row>
   <Row ss:AutoFitHeight="0">
    <Cell><Data ss:Type="Number">258</Data></Cell>
    <Cell><Data ss:Type="Number">135.081940946663</Data></Cell>
    <Cell><Data ss:Type="Number">135.065451267312</Data></Cell>
    <Cell><Data ss:Type="Number">135.08601169037701</Data></Cell>
    <Cell><Data ss:Type="Number">21.5303</Data></Cell>
    <Cell><Data ss:Type="Number">21.524183333333301</Data></Cell>
    <Cell><Data ss:Type="Number">21.5303166666667</Data></Cell>
    <Cell><Data ss:Type="Number">3</Data></Cell>
    <Cell><Data ss:Type="Number">3</Data></Cell>
    <Cell><Data ss:Type="Number">14067.177457142499</Data></Cell>
    <Cell><Data ss:Type="Number">9850</Data></Cell>
    <Cell><Data ss:Type="Number">10045.3928571423</Data></Cell>
    <Cell><Data ss:Type="Number">10406.785714285301</Data></Cell>
    <Cell><Data ss:Type="Number">10338.785714286099</Data></Cell>
    <Cell><Data ss:Type="Number">23153.2235000002</Data></Cell>
    <Cell><Data ss:Type="Number">16391.6994999989</Data></Cell>
    <Cell><Data ss:Type="String"></Data></Cell>
    <Cell><Data ss:Type="String"></Data></Cell>
    <Cell><Data ss:Type="String">23</Data></Cell>
   </Row>
   <Row ss:AutoFitHeight="0">
    <Cell><Data ss:Type="Number">259</Data></Cell>
    <Cell><Data ss:Type="Number">151.144441656596</Data></Cell>
    <Cell><Data ss:Type="Number">151.121864403616</Data></Cell>
    <Cell><Data ss:Type="Number">151.14864613100701</Data></Cell>
    <Cell><Data ss:Type="Number">18.281416666666701</Data></Cell>
    <Cell><Data ss:Type="Number">18.28135</Data></Cell>
    <Cell><Data ss:Type="Number">18.281549999999999</Data></Cell>
    <Cell><Data ss:Type="Number">4</Data></Cell>
    <Cell><Data ss:Type="Number">4</Data></Cell>
    <Cell><Data ss:Type="Number">20860.664430302801</Data></Cell>
    <Cell><Data ss:Type="Number">8256</Data></Cell>
    <Cell><Data ss:Type="Number">27656.994999999501</Data></Cell>
    <Cell><Data ss:Type="Number">18166.017818181801</Data></Cell>
    <Cell><Data ss:Type="Number">14143.604222222</Data></Cell>
    <Cell><Data ss:Type="Number">23893.9480000002</Data></Cell>
    <Cell><Data ss:Type="Number">20442.757111110699</Data></Cell>
    <Cell><Data ss:Type="String"></Data></Cell>
    <Cell><Data ss:Type="String"></Data></Cell>
    <Cell><Data ss:Type="String">1</Data></Cell>
   </Row>
   <Row ss:AutoFitHeight="0">
    <Cell><Data ss:Type="Number">260</Data></Cell>
    <Cell><Data ss:Type="Number">116.079826583867</Data></Cell>
    <Cell><Data ss:Type="Number">116.04280428334501</Data></Cell>
    <Cell><Data ss:Type="Number">116.08570907268501</Data></Cell>
    <Cell><Data ss:Type="Number">18.3633666666667</Data></Cell>
    <Cell><Data ss:Type="Number">18.3571833333333</Data></Cell>
    <Cell><Data ss:Type="Number">18.363566666666699</Data></Cell>
    <Cell><Data ss:Type="Number">5</Data></Cell>
    <Cell><Data ss:Type="Number">5</Data></Cell>
    <Cell><Data ss:Type="Number">15287.3259194447</Data></Cell>
    <Cell><Data ss:Type="Number">7167</Data></Cell>
    <Cell><Data ss:Type="Number">13986.7105000011</Data></Cell>
    <Cell><Data ss:Type="Number">12637.6986666664</Data></Cell>
    <Cell><Data ss:Type="Number">12708.926750000899</Data></Cell>
    <Cell><Data ss:Type="Number">20766.003555555199</Data></Cell>
    <Cell><Data ss:Type="Number">16337.290125</Data></Cell>
    <Cell><Data ss:Type="String"></Data></Cell>
    <Cell><Data ss:Type="String"></Data></Cell>
    <Cell><Data ss:Type="String">5</Data></Cell>
   </Row>
   <Row ss:AutoFitHeight="0">
    <Cell><Data ss:Type="Number">261</Data></Cell>
    <Cell><Data ss:Type="Number">144.086711168363</Data></Cell>
    <Cell><Data ss:Type="Number">144.07432973221199</Data></Cell>
    <Cell><Data ss:Type="Number">144.13193070525699</Data></Cell>
    <Cell><Data ss:Type="Number">22.849</Data></Cell>
    <Cell><Data ss:Type="Number">22.8488166666667</Data></Cell>
    <Cell><Data ss:Type="Number">22.855133333333299</Data></Cell>
    <Cell><Data ss:Type="Number">5</Data></Cell>
    <Cell><Data ss:Type="Number">5</Data></Cell>
    <Cell><Data ss:Type="Number">13734.166186111401</Data></Cell>
    <Cell><Data ss:Type="Number">8427</Data></Cell>
    <Cell><Data ss:Type="Number">12325.852500000099</Data></Cell>
    <Cell><Data ss:Type="Number">11028.2495555554</Data></Cell>
    <Cell><Data ss:Type="Number">10788.919374999999</Data></Cell>
    <Cell><Data ss:Type="Number">19914.399000001598</Data></Cell>
    <Cell><Data ss:Type="Number">14613.4105</Data></Cell>
    <Cell><Data ss:Type="String"></Data></Cell>
    <Cell><Data ss:Type="String"></Data></Cell>
    <Cell><Data ss:Type="String">10</Data></Cell>
   </Row>
   <Row ss:AutoFitHeight="0">
    <Cell><Data ss:Type="Number">262</Data></Cell>
    <Cell><Data ss:Type="Number">118.09999847412099</Data></Cell>
    <Cell><Data ss:Type="Number">118.090947712027</Data></Cell>
    <Cell><Data ss:Type="Number">118.142328600455</Data></Cell>
    <Cell><Data ss:Type="Number">18.363433333333301</Data></Cell>
    <Cell><Data ss:Type="Number">18.3570666666667</Data></Cell>
    <Cell><Data ss:Type="Number">18.363583333333299</Data></Cell>
    <Cell><Data ss:Type="Number">4</Data></Cell>
    <Cell><Data ss:Type="Number">4</Data></Cell>
    <Cell><Data ss:Type="Number">12458.6052440477</Data></Cell>
    <Cell><Data ss:Type="Number">7767</Data></Cell>
    <Cell><Data ss:Type="Number">11374.682000000899</Data></Cell>
    <Cell><Data ss:Type="Number">8165.4071428567204</Data></Cell>
    <Cell><Data ss:Type="Number">8515.9642857145791</Data></Cell>
    <Cell><Data ss:Type="Number">20244.128666666398</Data></Cell>
    <Cell><Data ss:Type="Number">13992.844125</Data></Cell>
    <Cell><Data ss:Type="String"></Data></Cell>
    <Cell><Data ss:Type="String"></Data></Cell>
    <Cell><Data ss:Type="String">5</Data></Cell>
   </Row>
   <Row ss:AutoFitHeight="0">
    <Cell><Data ss:Type="Number">263</Data></Cell>
    <Cell><Data ss:Type="Number">187.11894139391899</Data></Cell>
    <Cell><Data ss:Type="Number">187.10000610351599</Data></Cell>
    <Cell><Data ss:Type="Number">187.12372517732899</Data></Cell>
    <Cell><Data ss:Type="Number">22.855316666666699</Data></Cell>
    <Cell><Data ss:Type="Number">22.855116666666699</Data></Cell>
    <Cell><Data ss:Type="Number">22.861450000000001</Data></Cell>
    <Cell><Data ss:Type="Number">5</Data></Cell>
    <Cell><Data ss:Type="Number">5</Data></Cell>
    <Cell><Data ss:Type="Number">13762.6901619048</Data></Cell>
    <Cell><Data ss:Type="Number">7666</Data></Cell>
    <Cell><Data ss:Type="Number">12823.968444444299</Data></Cell>
    <Cell><Data ss:Type="Number">10429.1889999993</Data></Cell>
    <Cell><Data ss:Type="Number">7635.4071428573998</Data></Cell>
    <Cell><Data ss:Type="Number">21731.793777778901</Data></Cell>
    <Cell><Data ss:Type="Number">16193.092444444101</Data></Cell>
    <Cell><Data ss:Type="String"></Data></Cell>
    <Cell><Data ss:Type="String"></Data></Cell>
    <Cell><Data ss:Type="String">4</Data></Cell>
   </Row>
   <Row ss:AutoFitHeight="0">
    <Cell><Data ss:Type="Number">264</Data></Cell>
    <Cell><Data ss:Type="Number">76.119305686975693</Data></Cell>
    <Cell><Data ss:Type="Number">76.0716727084193</Data></Cell>
    <Cell><Data ss:Type="Number">76.1461862582469</Data></Cell>
    <Cell><Data ss:Type="Number">22.849016666666699</Data></Cell>
    <Cell><Data ss:Type="Number">22.8488333333333</Data></Cell>
    <Cell><Data ss:Type="Number">22.855316666666699</Data></Cell>
    <Cell><Data ss:Type="Number">5</Data></Cell>
    <Cell><Data ss:Type="Number">5</Data></Cell>
    <Cell><Data ss:Type="Number">10992.7669992064</Data></Cell>
    <Cell><Data ss:Type="Number">6229</Data></Cell>
    <Cell><Data ss:Type="Number">10797.0910000001</Data></Cell>
    <Cell><Data ss:Type="Number">9192.7868571424697</Data></Cell>
    <Cell><Data ss:Type="Number">10397.4068888894</Data></Cell>
    <Cell><Data ss:Type="Number">12606.699500000101</Data></Cell>
    <Cell><Data ss:Type="Number">11969.85075</Data></Cell>
    <Cell><Data ss:Type="String"></Data></Cell>
    <Cell><Data ss:Type="String"></Data></Cell>
    <Cell><Data ss:Type="String">10</Data></Cell>
   </Row>
   <Row ss:AutoFitHeight="0">
    <Cell><Data ss:Type="Number">265</Data></Cell>
    <Cell><Data ss:Type="Number">173.11118668860499</Data></Cell>
    <Cell><Data ss:Type="Number">173.079616652369</Data></Cell>
    <Cell><Data ss:Type="Number">173.12094721563199</Data></Cell>
    <Cell><Data ss:Type="Number">22.855133333333299</Data></Cell>
    <Cell><Data ss:Type="Number">22.849016666666699</Data></Cell>
    <Cell><Data ss:Type="Number">22.855316666666699</Data></Cell>
    <Cell><Data ss:Type="Number">5</Data></Cell>
    <Cell><Data ss:Type="Number">5</Data></Cell>
    <Cell><Data ss:Type="Number">10727.305880555599</Data></Cell>
    <Cell><Data ss:Type="Number">5652</Data></Cell>
    <Cell><Data ss:Type="Number">10294.445777777601</Data></Cell>
    <Cell><Data ss:Type="Number">8709.6634999994003</Data></Cell>
    <Cell><Data ss:Type="Number">8289.6157499999899</Data></Cell>
    <Cell><Data ss:Type="Number">14995.0345000012</Data></Cell>
    <Cell><Data ss:Type="Number">11347.769875</Data></Cell>
    <Cell><Data ss:Type="String"></Data></Cell>
    <Cell><Data ss:Type="String"></Data></Cell>
    <Cell><Data ss:Type="String">4</Data></Cell>
   </Row>
   <Row ss:AutoFitHeight="0">
    <Cell><Data ss:Type="Number">266</Data></Cell>
    <Cell><Data ss:Type="Number">75.0513252632595</Data></Cell>
    <Cell><Data ss:Type="Number">75.033778288954096</Data></Cell>
    <Cell><Data ss:Type="Number">75.062972641583599</Data></Cell>
    <Cell><Data ss:Type="Number">22.849</Data></Cell>
    <Cell><Data ss:Type="Number">22.8488166666667</Data></Cell>
    <Cell><Data ss:Type="Number">22.855133333333299</Data></Cell>
    <Cell><Data ss:Type="Number">5</Data></Cell>
    <Cell><Data ss:Type="Number">5</Data></Cell>
    <Cell><Data ss:Type="Number">9087.9872000001305</Data></Cell>
    <Cell><Data ss:Type="Number">4928</Data></Cell>
    <Cell><Data ss:Type="Number">8934.1140000000596</Data></Cell>
    <Cell><Data ss:Type="Number">6882.2654999995302</Data></Cell>
    <Cell><Data ss:Type="Number">7616.4204999999902</Data></Cell>
    <Cell><Data ss:Type="Number">12255.544888889501</Data></Cell>
    <Cell><Data ss:Type="Number">9751.5911111115493</Data></Cell>
    <Cell><Data ss:Type="String"></Data></Cell>
    <Cell><Data ss:Type="String"></Data></Cell>
    <Cell><Data ss:Type="String">10</Data></Cell>
   </Row>
   <Row ss:AutoFitHeight="0">
    <Cell><Data ss:Type="Number">267</Data></Cell>
    <Cell><Data ss:Type="Number">158.09372167933299</Data></Cell>
    <Cell><Data ss:Type="Number">158.08126735246</Data></Cell>
    <Cell><Data ss:Type="Number">158.10368768172501</Data></Cell>
    <Cell><Data ss:Type="Number">22.855116666666699</Data></Cell>
    <Cell><Data ss:Type="Number">22.848933333333299</Data></Cell>
    <Cell><Data ss:Type="Number">22.855133333333299</Data></Cell>
    <Cell><Data ss:Type="Number">3</Data></Cell>
    <Cell><Data ss:Type="Number">3</Data></Cell>
    <Cell><Data ss:Type="Number">8331.9980809524004</Data></Cell>
    <Cell><Data ss:Type="Number">5494</Data></Cell>
    <Cell><Data ss:Type="Number">7437.1465000000499</Data></Cell>
    <Cell><Data ss:Type="Number">5979.9142857139796</Data></Cell>
    <Cell><Data ss:Type="Number">6146.8642857139703</Data></Cell>
    <Cell><Data ss:Type="Number">12930.311333334001</Data></Cell>
    <Cell><Data ss:Type="Number">9165.7539999999899</Data></Cell>
    <Cell><Data ss:Type="String"></Data></Cell>
    <Cell><Data ss:Type="String"></Data></Cell>
    <Cell><Data ss:Type="String">4</Data></Cell>
   </Row>
  </Table>
  <WorksheetOptions xmlns="urn:schemas-microsoft-com:office:excel">
   <PageSetup>
    <Header x:Margin="0.3"/>
    <Footer x:Margin="0.3"/>
    <PageMargins x:Bottom="0.75" x:Left="0.7" x:Right="0.7" x:Top="0.75"/>
   </PageSetup>
   <Unsynced/>
   <Print>
    <ValidPrinterInfo/>
    <PaperSizeIndex>9</PaperSizeIndex>
    <HorizontalResolution>300</HorizontalResolution>
    <VerticalResolution>300</VerticalResolution>
   </Print>
   <Selected/>
   <TopRowVisible>180</TopRowVisible>
   <Panes>
    <Pane>
     <Number>3</Number>
     <ActiveRow>185</ActiveRow>
     <ActiveCol>8</ActiveCol>
    </Pane>
   </Panes>
   <ProtectObjects>False</ProtectObjects>
   <ProtectScenarios>False</ProtectScenarios>
  </WorksheetOptions>
 </Worksheet>
</Workbook>
